# Supplementary material for: Functional gut microbiomes enhance performance in house fly larvae
Source: Appl Environ Microbiol. 2026 Apr 13;92(5):e00011-26. doi: 10.1128/aem.00011-26 (PMC13188918; doi:10.1128/aem.00011-26)
Supplement: Supplemental data sets — Data S1 to S8. [file aem.00011-26-s0003.xlsx]

## Sheet: Overview
Sheet	Information
Supplementary Data S1	Average daily weight of fly larvae from the sampled cultures
Supplementary Data S2	Read quality metrics of Illumina reads
Supplementary Data S3	MAG summary output generated by anvi'o v8. The summary describes 154 MAGs and one bin (with contigs not being MAGs) accounting for 957,841,873 nucleotides, which represent 60.67% of all nucleotides stored in the contigs database, and 60.67% of nucleotides stored in the profile database.
Supplementary Data S4	Summed abundance of each genus in each intestinal sample
Supplementary Data S5	Overview of MAGs related to host or not, based on prevalence across samples.
Supplementary Data S6	Overview of functional enrichment analysis of KEGG modules between gut-related and non-gut-related MAGs
Supplementary Data S7	Overview of functional comparison between Musca, Brewery, and Sludge groups
Supplementary Data S8	Sample information for each sample with generated metagenome

## Sheet: Supplementary Data S1
Sample	Day	Individual Weight [mg]
B3-R01-D3	3	0.685201
B3-R01-D4	4	2.87391
B3-R01-D5	5	6.01272
B3-R01-D6	6	7.25271
B3-R01-D7	7	6.853
B3-R02-D3	3	0.696223
B3-R02-D4	4	2.80429
B3-R02-D5	5	6.18685
B3-R02-D6	6	7.37981
B3-R02-D7	7	6.35099
B3-R03-D3	3	0.543752
B3-R03-D4	4	2.68464
B3-R03-D5	5	5.13693
B3-R03-D6	6	5.76378
B3-R03-D7	7	5.55294
B3-R04-D3	3	0.859716
B3-R04-D4	4	2.98487
B3-R04-D5	5	5.99223
B3-R04-D6	6	6.529
B3-R04-D7	7	6.46427
B3-R05-D3	3	0.874412
B3-R05-D4	4	3.51353
B3-R05-D5	5	5.60811
B3-R05-D6	6	7.40575
B3-R05-D7	7	6.8427
M3-R01-D3	3	0.608069
M3-R01-D4	4	2.91298
M3-R01-D5	5	4.87955
M3-R01-D6	6	5.42405
M3-R01-D7	7	4.04194
M3-R02-D3	3	0.434335
M3-R02-D4	4	2.53041
M3-R02-D5	5	4.45476
M3-R02-D6	6	5.18506
M3-R02-D7	7	4.50511
M3-R03-D3	3	0.558899
M3-R03-D4	4	2.91298
M3-R03-D5	5	5.72246
M3-R03-D6	6	6.69161
M3-R03-D7	7	5.65284
M3-R05-D3	3	0.450725
M3-R05-D4	4	2.35563
M3-R05-D5	5	5.44446
M3-R05-D6	6	5.67475
M3-R05-D7	7	5.93978
M3-R05-D8	8	4.99231
S3-R01-D3	3	0.403708
S3-R01-D4	4	1.33162
S3-R01-D5	5	3.23675
S3-R01-D6	6	4.05638
S3-R01-D7	7	3.88533
S3-R03-D3	3	0.547212
S3-R03-D4	4	1.80212
S3-R03-D5	5	3.82792
S3-R03-D6	6	4.47521
S3-R03-D7	7	4.32404
S3-R04-D3	3	0.516321
S3-R04-D4	4	1.61288
S3-R04-D5	5	3.61619
S3-R04-D6	6	4.41042
S3-R04-D7	7	4.25049
S3-R05-D3	3	0.420706
S3-R05-D4	4	1.51739
S3-R05-D5	5	3.3227
S3-R05-D6	6	4.47984
S3-R05-D7	7	4.14015
S3-R06-D3	3	0.405996
S3-R06-D4	4	1.34204
S3-R06-D5	5	3.53653
S3-R06-D6	6	4.5076
S3-R06-D7	7	4.52632

## Sheet: Supplementary Data S2
Sample	Library_Flowcell_Lane	Raw reads	Raw data	Effective(%)	Error(%)	Q20(%)	Q30(%)	GC(%)
M3_R01	EKDL230013788-1A_HKNVWDSX7_L1	109366516	16.4	100	0.02	97.96	94.44	51.03
M3_R02	EKDL230013789-1A_HKNVWDSX7_L1	87350878	13.1	100	0.03	97.82	94.09	52.38
M3_R03	EKDL230013790-1A_HKNVWDSX7_L1	66536772	10	100	0.02	98.02	94.5	50.35
M3_R05	EKDL230013791-1A_HKNVWDSX7_L1	62780640	9.4	100	0.03	97.14	92.68	49.35
B3_R01	EKDL230013792-1A_HKNVWDSX7_L1	84574370	12.7	100	0.03	97.63	93.73	49.24
B3_R02	EKDL230013793-1A_HKNVWDSX7_L1	95306804	14.3	100	0.03	97.55	93.56	47.79
B3_R03	EKDL230013794-1A_HKNVWDSX7_L1	101802774	15.3	100	0.03	97.52	93.47	48.1
B3_R04	EKDL230013795-1A_HKNVWDSX7_L1	81045242	12.2	100	0.03	97.7	93.79	49.28
B3_R05	EKDL230013796-1A_HKNVWDSX7_L1	102987982	15.4	100	0.02	97.96	94.5	51.29
S3_R01	EKDL230013797-1A_HKNVWDSX7_L2	59930996	10.5	100	0.03	97.35	93.23	55.41
S3_R01	EKDL230013797-1A_HKMHTDSX7_L2	10064766		100	0.03	96.77	92.24	55.25
S3_R03	EKDL230013798-1A_HKNVWDSX7_L1	71915774	10.8	100	0.02	97.83	94.41	58.41
S3_R04	EKDL230013799-1A_HKNVWDSX7_L1	83014978	12.5	100	0.03	97.68	94.4	62.01
S3_R05	EKDL230013800-1A_HKNVWDSX7_L1	102197566	15.3	100	0.03	97.46	93.41	53.5
S3_R06	EKDL230013801-1A_HKNVWDSX7_L1	109067150	16.4	100	0.02	97.93	94.52	54.84
S_M_R01	EKDL230013802-1A_HKNVWDSX7_L1	108166426	16.2	100	0.03	97.56	93.87	61.68
S_M_R03	EKDL230013803-1A_HKNVWDSX7_L1	100492866	15.1	100	0.03	97.64	93.86	57.55
S_B_R01	EKDL230013804-1A_HKNVWDSX7_L1	109728820	16.5	100	0.03	97.81	94.3	59.92
S_B_R02	EKDL230013805-1A_HKNVWDSX7_L1	76541870	11.5	100	0.03	97.28	93.21	60.57
S_B_R03	EKDL230013806-1A_HKNVWDSX7_L1	87638752	13.1	100	0.03	97.81	94.35	60.85
S_S_R01	EKDL230013807-1A_HKNVWDSX7_L1	79826026	12	100	0.02	98.04	94.75	54.72
S_S_R02	EKDL230013808-1A_HKNVWDSX7_L1	75032166	11.3	100	0.02	97.88	94.36	54.69
S_S_R03	EKDL230013809-1A_HKNVWDSX7_L1	83092326	12.5	100	0.03	97.5	93.57	54.04
M0	EKDL230013810-1A_HKNVWDSX7_L1	89212164	13.4	100	0.03	97.52	93.57	45.07
B0	EKDL230013811-1A_HKNVWDSX7_L1	91110214	13.7	100	0.03	97.13	92.85	45.96
S0	EKDL230013812-1A_HKNVWDSX7_L1	66957284	10	100	0.02	97.84	94.42	56.12
Blank_1	EKDL230013813-1A_HKNVWDSX7_L1	387430	0.1	100	0.04	91.15	86.74	75.19
Blank_2	EKDL230013814-1A_HKNVWDSX7_L1	9483674	1.4	100	0.04	93.1	88.07	74.92
Blank_3	EKDL230013815-1A_HKNVWDSX7_L1	2764596	0.4	100	0.03	93.51	87.85	74.98

## Sheet: Supplementary Data S3
MAGs	total_length	num_contigs	N50	GC_content	percent_completion	percent_redundancy	t_domain	t_phylum	t_class	t_order	t_family	t_genus	t_species	23S/28S present	16S/18S present	5S present	No. of tRNAs	MAG quality
MD_MAG_00001	22588412	1817	18175	60.2628	74.6988	3.61446	Eukaryote	Unknown	Unknown	Unknown	Unknown	Unknown	Unknown	YES	NO	NO	20	MQ_MAG
MD_MAG_00002	26797225	2683	21045	41.0505	69.8795	33.7349	Eukaryote	Unknown	Unknown	Unknown	Unknown	Unknown	Unknown	NO	NO	NO	20
MD_MAG_00003	27386848	3683	9244	39.6325	71.0843	32.5301	Eukaryote	Unknown	Unknown	Unknown	Unknown	Unknown	Unknown	NO	NO	NO	18
MD_MAG_00004	11568064	156	130407	38.3279	86.747	9.63855	Eukaryote	Unknown	Unknown	Unknown	Unknown	Unknown	Unknown	NO	NO	NO	20	MQ_MAG
MD_MAG_00005	11381451	159	126180	38.214	87.9518	7.22892	Eukaryote	Unknown	Unknown	Unknown	Unknown	Unknown	Unknown	NO	NO	NO	20	MQ_MAG
MD_MAG_00006	7028156	1093	7367	38.0891	57.8313	4.81928	Eukaryote	Unknown	Unknown	Unknown	Unknown	Unknown	Unknown	NO	NO	NO	19	MQ_MAG
MD_MAG_00007	14247334	976	63206	44.5215	62.6506	21.6867	Eukaryote	Unknown	Unknown	Unknown	Unknown	Unknown	Unknown	NO	NO	NO	20
MD_MAG_00008	16236351	931	106163	44.5061	73.494	31.3253	Eukaryote	Unknown	Unknown	Unknown	Unknown	Unknown	Unknown	NO	NO	NO	20
MD_MAG_00009	10329375	184	97249	38.4152	90.3614	6.0241	Eukaryote	Unknown	Unknown	Unknown	Unknown	Unknown	Unknown	NO	NO	NO	20	MQ_MAG
MD_MAG_00010	10272302	240	71763	38.4154	90.3614	6.0241	Eukaryote	Unknown	Unknown	Unknown	Unknown	Unknown	Unknown	NO	NO	NO	20	MQ_MAG
MD_MAG_00011	7057947	1055	7856	38.2184	67.4699	4.81928	Eukaryote	Unknown	Unknown	Unknown	Unknown	Unknown	Unknown	NO	NO	NO	20	MQ_MAG
MD_MAG_00012	13959141	405	61005	32.9215	81.9277	6.0241	Eukaryote	Unknown	Unknown	Unknown	Unknown	Unknown	Unknown	NO	NO	NO	20	MQ_MAG
MD_MAG_00013	13330059	660	33564	32.8223	80.7229	2.40964	Eukaryote	Unknown	Unknown	Unknown	Unknown	Unknown	Unknown	NO	NO	NO	20	MQ_MAG
MD_MAG_00014	13573649	588	39978	32.7736	81.9277	6.0241	Eukaryote	Unknown	Unknown	Unknown	Unknown	Unknown	Unknown	NO	NO	NO	20	MQ_MAG
MD_MAG_00015	19161985	2469	10121	34.5639	83.1325	49.3976	Eukaryote	Unknown	Unknown	Unknown	Unknown	Unknown	Unknown	NO	NO	NO	20
MD_MAG_00016	16826715	2636	7383	34.5192	74.6988	44.5783	Eukaryote	Unknown	Unknown	Unknown	Unknown	Unknown	Unknown	NO	NO	NO	20
MD_MAG_00017	4542791	334	19636	66.028	80.2817	4.22535	Bacteria	Pseudomonadota	Gammaproteobacteria	Burkholderiales	Burkholderiaceae	Comamonas	Comamonas terrae	NO	NO	NO	18	MQ_MAG
MD_MAG_00018	3892837	544	8661	59.3634	61.9718	2.8169	Bacteria	Pseudomonadota	Alphaproteobacteria	Rhizobiales	Rhizobiaceae	Agrobacterium	Unknown	NO	NO	NO	16	MQ_MAG
MD_MAG_00019	5457902	259	32011	45.5816	54.9296	1.40845	Bacteria	Bacillota	Bacilli	Paenibacillales	Paenibacillaceae	Paenibacillus	Unknown	NO	NO	NO	20	MQ_MAG
MD_MAG_00020	2712636	464	6683	72.5305	87.3239	0	Bacteria	Actinomycetota	Actinomycetia	Actinomycetales	Dermabacteraceae	Brachybacterium	Brachybacterium paraconglomeratum	NO	NO	NO	15	MQ_MAG
MD_MAG_00021	3132216	748	3917	62.9907	57.7465	8.4507	Bacteria	Bacillota	Bacilli	Paenibacillales	Paenibacillaceae	Pristimantibacillus	Pristimantibacillus camelliae	NO	NO	NO	14	MQ_MAG
MD_MAG_00022	4911813	297	25979	56.6215	60.5634	5.6338	Bacteria	Pseudomonadota	Gammaproteobacteria	Enterobacterales	Enterobacteriaceae	Unknown	Unknown	NO	NO	NO	17	MQ_MAG
MD_MAG_00023	2734711	126	42197	68.0858	95.7746	1.40845	Bacteria	Actinomycetota	Actinomycetia	Actinomycetales	Microbacteriaceae	Microbacterium	Unknown	NO	NO	NO	17	MQ_MAG
MD_MAG_00024	2570173	148	30443	63.9833	98.5915	1.40845	Bacteria	Actinomycetota	Actinomycetia	Actinomycetales	Microbacteriaceae	Leucobacter	Unknown	NO	NO	NO	20	MQ_MAG
MD_MAG_00025	4788481	251	30831	53.7935	77.4648	4.22535	Bacteria	Pseudomonadota	Alphaproteobacteria	Rhizobiales	Rhizobiaceae	Ochrobactrum	Unknown	NO	NO	NO	18	MQ_MAG
MD_MAG_00026	2974588	225	29023	38.1863	91.5493	9.85915	Bacteria	Bacteroidota	Bacteroidia	Flavobacteriales	Flavobacteriaceae	Flavobacterium	Unknown	NO	NO	NO	19	MQ_MAG
MD_MAG_00027	3067755	101	69033	67.6033	74.6479	0	Bacteria	Pseudomonadota	Alphaproteobacteria	Caulobacterales	Caulobacteraceae	Brevundimonas	Unknown	YES	NO	NO	17	MQ_MAG
MD_MAG_00028	3615837	16	388422	68.8425	57.7465	1.40845	Bacteria	Actinomycetota	Actinomycetia	Actinomycetales	Microbacteriaceae	Leucobacter	Leucobacter solipictus	NO	NO	NO	20	MQ_MAG
MD_MAG_00029	2771190	37	205184	33.0123	98.5915	4.22535	Bacteria	Bacteroidota	Bacteroidia	Flavobacteriales	Flavobacteriaceae	Flavobacterium	Flavobacterium sp002360925	NO	NO	NO	18	MQ_MAG
MD_MAG_00030	643558	6	340311	62.5426	59.1549	0	Bacteria	Pseudomonadota	Gammaproteobacteria	Pseudomonadales	Pseudomonadaceae	Halopseudomonas	Halopseudomonas formosensis	NO	NO	NO	8	MQ_MAG
MD_MAG_00031	3912542	667	6571	34.3419	57.7465	9.85915	Bacteria	Bacillota	Bacilli	Bacillales	Planococcaceae	Rummeliibacillus	Rummeliibacillus pycnus	NO	NO	NO	11	MQ_MAG
MD_MAG_00032	2145992	507	4266	60.5166	52.1127	8.4507	Bacteria	Pseudomonadota	Gammaproteobacteria	Burkholderiales	Rhodocyclaceae	Azonexus	Azonexus phosphoritropha	NO	NO	NO	13	MQ_MAG
MD_MAG_00033	1646382	258	7620	28.8682	84.507	0	Bacteria	Bacteroidota	Bacteroidia	Bacteroidales	DTU049	DTU049	DTU049 sp018432645	NO	NO	NO	18	MQ_MAG
MD_MAG_00034	2527372	513	5362	55.7959	71.831	1.40845	Bacteria	Planctomycetota	Planctomycetia	Pirellulales	Thermoguttaceae	Thermogutta	Thermogutta sp014359955	NO	NO	NO	13	MQ_MAG
MD_MAG_00035	1649791	290	6263	50.6602	64.7887	1.40845	Bacteria	Acidobacteriota	Aminicenantia	Aminicenantales	Saccharicenantaceae	Saccharicenans	Unknown	NO	NO	NO	15	MQ_MAG
MD_MAG_00036	3478930	79	68237	41.0455	87.3239	0	Bacteria	Pseudomonadota	Gammaproteobacteria	Pseudomonadales	Moraxellaceae	Acinetobacter	Unknown	NO	NO	NO	18	MQ_MAG
MD_MAG_00037	3790577	254	20944	65.1105	92.9577	4.22535	Bacteria	Chloroflexota	Anaerolineae	Aggregatilineales	UBA3940	UBA3940	UBA3940 sp002385675	NO	NO	NO	17	MQ_MAG
MD_MAG_00038	5161806	64	152575	57.6796	56.338	1.40845	Bacteria	Pseudomonadota	Gammaproteobacteria	Enterobacterales	Enterobacteriaceae	Unknown	Unknown	NO	NO	NO	18	MQ_MAG
MD_MAG_00039	2260089	179	16860	68.2505	53.5211	0	Bacteria	Actinomycetota	Actinomycetia	Actinomycetales	Microbacteriaceae	Leucobacter	Leucobacter aridicollis	NO	NO	NO	16	MQ_MAG
MD_MAG_00040	2177386	349	7774	69.4568	71.831	2.8169	Bacteria	Actinomycetota	Actinomycetia	Actinomycetales	Microbacteriaceae	Leucobacter	Leucobacter sp019884725	NO	NO	NO	16	MQ_MAG
MD_MAG_00041	2638553	497	5916	66.6118	85.9155	4.22535	Bacteria	Actinomycetota	Acidimicrobiia	Acidimicrobiales	Microtrichaceae	Microthrix	Microthrix parvicella	NO	NO	NO	16	MQ_MAG
MD_MAG_00042	762629	79	20665	44.7193	77.4648	1.40845	Bacteria	Coprothermobacterota	Coprothermobacteria	Coprothermobacterales	Coprothermobacteraceae	Coprothermobacter	Coprothermobacter proteolyticus	NO	NO	NO	16	MQ_MAG
MD_MAG_00043	2076441	109	32159	59.6168	94.3662	0	Bacteria	Bacillota	Dethiobacteria	DTU022	DTU022	JAAZIN01	JAAZIN01 sp012800855	NO	NO	NO	19	MQ_MAG
MD_MAG_00044	2976725	78	68241	68.2509	76.0563	0	Bacteria	Actinomycetota	Actinomycetia	Actinomycetales	Microbacteriaceae	Microbacterium	Unknown	NO	NO	NO	18	MQ_MAG
MD_MAG_00045	4462600	20	406073	37.6887	100	0	Bacteria	Pseudomonadota	Gammaproteobacteria	Pseudomonadales	Moraxellaceae	Acinetobacter	Unknown	YES	YES	NO	20	MQ_MAG
MD_MAG_00046	3373028	14	350093	68.0688	100	0	Bacteria	Actinomycetota	Actinomycetia	Actinomycetales	Microbacteriaceae	Microbacterium	Microbacterium nanhaiense	NO	NO	NO	20	MQ_MAG
MD_MAG_00047	5352730	591	12865	42.5578	61.9718	8.4507	Bacteria	Bacillota	Bacilli	Paenibacillales	Paenibacillaceae	Pristimantibacillus	Pristimantibacillus camelliae	NO	NO	NO	17	MQ_MAG
MD_MAG_00048	2831844	538	5698	36.0068	52.1127	0	Bacteria	Bacillota	Bacilli	Bacillales	Planococcaceae	Unknown	Unknown	NO	NO	NO	6	MQ_MAG
MD_MAG_00049	3087812	759	3930	68.4654	57.7465	16.9014	Bacteria	Actinomycetota	Actinomycetia	Propionibacteriales	Propionibacteriaceae	Propionicimonas	Propionicimonas sp016717345	NO	NO	NO	15
MD_MAG_00050	1465307	4	395470	45.2343	76.0563	0	Bacteria	Bacillota	Bacilli	Lactobacillales	Lactobacillaceae	Weissella	Weissella cibaria	NO	NO	NO	17	MQ_MAG
MD_MAG_00051	1194309	2	706064	45.2711	61.9718	0	Bacteria	Bacillota	Bacilli	Lactobacillales	Lactobacillaceae	Weissella	Weissella cibaria	YES	YES	NO	17	MQ_MAG
MD_MAG_00052	636103	1	636103	42.486	56.338	0	Bacteria	Bacillota	Bacilli	Lactobacillales	Lactobacillaceae	Weissella	Weissella paramesenteroides	NO	YES	NO	8	MQ_MAG
MD_MAG_00053	977986	2	492321	50.0173	60.5634	0	Bacteria	Pseudomonadota	Alphaproteobacteria	Rhizobiales	Rhizobiaceae	Pseudochrobactrum	Unknown	NO	NO	NO	14	MQ_MAG
MD_MAG_00054	977542	3	430572	50.0199	60.5634	0	Bacteria	Pseudomonadota	Alphaproteobacteria	Rhizobiales	Rhizobiaceae	Pseudochrobactrum	Unknown	NO	NO	NO	14	MQ_MAG
MD_MAG_00055	977542	3	430572	50.0197	60.5634	0	Bacteria	Pseudomonadota	Alphaproteobacteria	Rhizobiales	Rhizobiaceae	Pseudochrobactrum	Unknown	NO	NO	NO	14	MQ_MAG
MD_MAG_00056	840770	14	477524	35.5352	60.5634	9.85915	Bacteria	Bacillota	Bacilli	Lactobacillales	Streptococcaceae	Lactococcus	Lactococcus lactis	YES	YES	NO	19	MQ_MAG
MD_MAG_00057	867825	1	867825	35.5008	64.7887	0	Bacteria	Bacillota	Bacilli	Lactobacillales	Streptococcaceae	Lactococcus	Lactococcus lactis	YES	YES	NO	19	MQ_MAG
MD_MAG_00058	1048027	36	49199	35.2627	66.1972	1.40845	Bacteria	Bacillota	Bacilli	Lactobacillales	Streptococcaceae	Lactococcus	Lactococcus lactis	NO	NO	NO	11	MQ_MAG
MD_MAG_00059	1473750	10	455772	66.0783	59.1549	5.6338	Bacteria	Pseudomonadota	Gammaproteobacteria	Burkholderiales	Burkholderiaceae	Bordetella	Bordetella trematum	NO	NO	NO	8	MQ_MAG
MD_MAG_00060	1820397	7	334717	65.9145	50.7042	5.6338	Bacteria	Pseudomonadota	Gammaproteobacteria	Burkholderiales	Burkholderiaceae	Bordetella	Bordetella trematum	NO	NO	NO	10	MQ_MAG
MD_MAG_00061	2455276	30	175135	66.0027	56.338	5.6338	Bacteria	Pseudomonadota	Gammaproteobacteria	Burkholderiales	Burkholderiaceae	Bordetella	Unknown	NO	NO	NO	12	MQ_MAG
MD_MAG_00062	1266448	4	453361	65.2162	66.1972	0	Bacteria	Actinomycetota	Actinomycetia	Actinomycetales	Microbacteriaceae	Leucobacter	Unknown	NO	NO	NO	11	MQ_MAG
MD_MAG_00063	5194518	65	118952	56.3046	70.4225	2.8169	Bacteria	Pseudomonadota	Gammaproteobacteria	Burkholderiales	Burkholderiaceae	Alcaligenes	Unknown	NO	NO	NO	18	MQ_MAG
MD_MAG_00064	2852422	240	18140	56.7385	50.7042	0	Bacteria	Pseudomonadota	Gammaproteobacteria	Burkholderiales	Burkholderiaceae	Alcaligenes	Alcaligenes phenolicus	NO	NO	NO	17	MQ_MAG
MD_MAG_00065	4107072	63	96157	56.4559	77.4648	0	Bacteria	Pseudomonadota	Gammaproteobacteria	Burkholderiales	Burkholderiaceae	Alcaligenes	Unknown	YES	YES	NO	20	MQ_MAG
MD_MAG_00066	3842922	14	544076	67.8201	67.6056	0	Bacteria	Actinomycetota	Actinomycetia	Actinomycetales	Microbacteriaceae	Microbacterium	Microbacterium foliorum	NO	NO	NO	20	MQ_MAG
MD_MAG_00067	3860083	16	368660	67.8347	81.6901	0	Bacteria	Actinomycetota	Actinomycetia	Actinomycetales	Microbacteriaceae	Microbacterium	Microbacterium foliorum	NO	NO	NO	20	MQ_MAG
MD_MAG_00068	3779065	25	386533	41.7021	50.7042	4.22535	Bacteria	Pseudomonadota	Gammaproteobacteria	Enterobacterales	Enterobacteriaceae	Providencia	Unknown	YES	YES	NO	19	MQ_MAG
MD_MAG_00069	3732669	62	103178	41.5606	52.1127	2.8169	Bacteria	Pseudomonadota	Gammaproteobacteria	Enterobacterales	Enterobacteriaceae	Providencia	Providencia alcalifaciens	NO	NO	NO	17	MQ_MAG
MD_MAG_00070	4071747	12	940028	41.7385	67.6056	2.8169	Bacteria	Pseudomonadota	Gammaproteobacteria	Enterobacterales	Enterobacteriaceae	Providencia	Unknown	YES	NO	NO	19	MQ_MAG
MD_MAG_00071	3423770	62	80977	71.1361	54.9296	1.40845	Bacteria	Actinomycetota	Actinomycetia	Actinomycetales	Microbacteriaceae	Microbacterium	Unknown	NO	NO	NO	17	MQ_MAG
MD_MAG_00072	3088783	328	12211	71.2881	53.5211	0	Bacteria	Actinomycetota	Actinomycetia	Actinomycetales	Microbacteriaceae	Microbacterium	Unknown	NO	NO	NO	18	MQ_MAG
MD_MAG_00073	3405003	44	110013	71.1544	60.5634	1.40845	Bacteria	Actinomycetota	Actinomycetia	Actinomycetales	Microbacteriaceae	Microbacterium	Unknown	NO	NO	NO	19	MQ_MAG
MD_MAG_00074	3643699	36	250267	48.4184	100	1.40845	Bacteria	Pseudomonadota	Alphaproteobacteria	Rhizobiales	Rhizobiaceae	Paenochrobactrum	Paenochrobactrum gallinarii	NO	NO	NO	19	MQ_MAG
MD_MAG_00075	3380223	97	61990	48.2171	100	1.40845	Bacteria	Pseudomonadota	Alphaproteobacteria	Rhizobiales	Rhizobiaceae	Paenochrobactrum	Paenochrobactrum gallinarii	NO	NO	NO	19	MQ_MAG
MD_MAG_00076	5655862	28	334658	40.1033	98.5915	4.22535	Bacteria	Bacteroidota	Bacteroidia	Sphingobacteriales	Sphingobacteriaceae	Sphingobacterium	Unknown	YES	YES	NO	20	MQ_MAG
MD_MAG_00077	5342463	25	438877	40.023	95.7746	4.22535	Bacteria	Bacteroidota	Bacteroidia	Sphingobacteriales	Sphingobacteriaceae	Sphingobacterium	Sphingobacterium thalpophilum	YES	NO	NO	20	MQ_MAG
MD_MAG_00078	6511546	110	141924	66.4561	98.5915	1.40845	Bacteria	Pseudomonadota	Gammaproteobacteria	Pseudomonadales	Pseudomonadaceae	Pseudomonas	Pseudomonas aeruginosa	NO	NO	NO	19	MQ_MAG
MD_MAG_00079	6536138	28	355439	66.327	98.5915	1.40845	Bacteria	Pseudomonadota	Gammaproteobacteria	Pseudomonadales	Pseudomonadaceae	Pseudomonas	Pseudomonas aeruginosa	NO	NO	NO	19	MQ_MAG
MD_MAG_00080	5051396	22	435150	63.7115	98.5915	1.40845	Bacteria	Pseudomonadota	Gammaproteobacteria	Burkholderiales	Burkholderiaceae	Comamonas	Unknown	YES	NO	NO	20	MQ_MAG
MD_MAG_00081	5035654	6	1035382	63.7076	98.5915	1.40845	Bacteria	Pseudomonadota	Gammaproteobacteria	Burkholderiales	Burkholderiaceae	Comamonas	Unknown	NO	NO	NO	19	MQ_MAG
MD_MAG_00082	3266244	38	138140	35.4604	98.5915	0	Bacteria	Bacteroidota	Bacteroidia	Flavobacteriales	Flavobacteriaceae	Flavobacterium	Unknown	YES	YES	NO	20	MQ_MAG
MD_MAG_00083	3290323	17	277505	35.4816	98.5915	0	Bacteria	Bacteroidota	Bacteroidia	Flavobacteriales	Flavobacteriaceae	Flavobacterium	Unknown	YES	NO	NO	18	MQ_MAG
MD_MAG_00084	3753463	23	346313	52.9768	98.5915	0	Bacteria	Pseudomonadota	Alphaproteobacteria	Rhizobiales	Rhizobiaceae	Ochrobactrum	Unknown	YES	YES	NO	20	MQ_MAG
MD_MAG_00085	2856802	10	500442	53.1175	95.7746	0	Bacteria	Pseudomonadota	Alphaproteobacteria	Rhizobiales	Rhizobiaceae	Ochrobactrum	Unknown	YES	NO	NO	19	MQ_MAG
MD_MAG_00086	3422571	198	25953	32.3149	94.3662	0	Bacteria	Bacteroidota	Bacteroidia	Flavobacteriales	Weeksellaceae	Empedobacter	Empedobacter brevis	NO	NO	NO	18	MQ_MAG
MD_MAG_00087	3562892	9	470913	32.3675	98.5915	0	Bacteria	Bacteroidota	Bacteroidia	Flavobacteriales	Weeksellaceae	Empedobacter	Empedobacter brevis	YES	YES	NO	20	MQ_MAG
MD_MAG_00088	4190943	261	25606	43.7251	87.3239	2.8169	Bacteria	Bacteroidota	Bacteroidia	Sphingobacteriales	Sphingobacteriaceae	Sphingobacterium	Sphingobacterium thalpophilum	NO	NO	NO	18	MQ_MAG
MD_MAG_00089	5067244	74	121066	44.0671	64.7887	2.8169	Bacteria	Bacteroidota	Bacteroidia	Sphingobacteriales	Sphingobacteriaceae	Sphingobacterium	Sphingobacterium thalpophilum	NO	NO	NO	19	MQ_MAG
MD_MAG_00090	4327545	205	31577	75.8121	92.9577	1.40845	Bacteria	Actinomycetota	Actinomycetia	Actinomycetales	Cellulomonadaceae	Cellulomonas	Unknown	NO	NO	NO	20	MQ_MAG
MD_MAG_00091	3561795	484	9331	75.458	88.7324	2.8169	Bacteria	Actinomycetota	Actinomycetia	Actinomycetales	Cellulomonadaceae	Cellulomonas	Unknown	NO	NO	NO	18	MQ_MAG
MD_MAG_00092	3246843	309	12939	69.383	92.9577	1.40845	Bacteria	Actinomycetota	Actinomycetia	Actinomycetales	Microbacteriaceae	Leucobacter	Leucobacter solipictus	NO	NO	NO	20	MQ_MAG
MD_MAG_00093	3505407	115	86425	68.9287	90.1408	1.40845	Bacteria	Actinomycetota	Actinomycetia	Actinomycetales	Microbacteriaceae	Leucobacter	Leucobacter solipictus	NO	NO	NO	19	MQ_MAG
MD_MAG_00094	3977671	136	40955	50.6076	81.6901	0	Bacteria	Pseudomonadota	Gammaproteobacteria	Enterobacterales	Enterobacteriaceae	Morganella	Morganella morganii	NO	NO	NO	18	MQ_MAG
MD_MAG_00095	3992537	85	70430	50.6567	98.5915	0	Bacteria	Pseudomonadota	Gammaproteobacteria	Enterobacterales	Enterobacteriaceae	Morganella	Morganella morganii	NO	NO	NO	18	MQ_MAG
MD_MAG_00096	3429807	28	270406	64.6729	95.7746	1.40845	Bacteria	Actinomycetota	Actinomycetia	Actinomycetales	Microbacteriaceae	Leucobacter	Leucobacter aridicollis	NO	NO	NO	20	MQ_MAG
MD_MAG_00097	2791114	22	196771	64.771	78.8732	2.8169	Bacteria	Actinomycetota	Actinomycetia	Actinomycetales	Microbacteriaceae	Leucobacter	Leucobacter aridicollis	NO	NO	NO	17	MQ_MAG
MD_MAG_00098	3801761	13	404622	30.5768	98.5915	5.6338	Bacteria	Bacteroidota	Bacteroidia	Flavobacteriales	Weeksellaceae	Empedobacter	Empedobacter tilapiae	YES	YES	NO	20	MQ_MAG
MD_MAG_00099	3615969	13	383551	30.4951	71.831	2.8169	Bacteria	Bacteroidota	Bacteroidia	Flavobacteriales	Weeksellaceae	Empedobacter	Empedobacter tilapiae	NO	NO	NO	18	MQ_MAG
MD_MAG_00100	2596385	13	368621	67.2437	80.2817	1.40845	Bacteria	Actinomycetota	Actinomycetia	Actinomycetales	Microbacteriaceae	Leucobacter	Leucobacter chromiireducens	NO	NO	NO	15	MQ_MAG
MD_MAG_00101	2858506	14	318055	67.1932	81.6901	0	Bacteria	Actinomycetota	Actinomycetia	Actinomycetales	Microbacteriaceae	Leucobacter	Leucobacter chromiireducens	NO	NO	NO	19	MQ_MAG
MD_MAG_00102	2996680	8	629960	36.5227	100	0	Bacteria	Bacillota	Bacilli	Lactobacillales	Enterococcaceae	Enterococcus	Enterococcus sp009933335	NO	NO	NO	20	MQ_MAG
MD_MAG_00103	2567347	64	63120	69.2625	69.0141	2.8169	Bacteria	Actinomycetota	Actinomycetia	Actinomycetales	Microbacteriaceae	Microbacterium	Unknown	NO	NO	NO	20	MQ_MAG
MD_MAG_00104	2480675	28	114971	69.2161	84.507	2.8169	Bacteria	Actinomycetota	Actinomycetia	Actinomycetales	Microbacteriaceae	Microbacterium	Unknown	NO	NO	NO	20	MQ_MAG
MD_MAG_00105	1324303	5	523042	32.4379	69.0141	0	Bacteria	Bacillota	Bacilli	Lactobacillales	Vagococcaceae	Vagococcus	Vagococcus fluvialis	NO	NO	NO	5	MQ_MAG
MD_MAG_00106	1385371	4	715623	32.384	69.0141	0	Bacteria	Bacillota	Bacilli	Lactobacillales	Vagococcaceae	Vagococcus	Vagococcus fluvialis	NO	NO	NO	12	MQ_MAG
MD_MAG_00107	3903553	14	948568	68.4543	84.507	0	Bacteria	Actinomycetota	Actinomycetia	Actinomycetales	Microbacteriaceae	Microbacterium	Microbacterium sp021044885	NO	NO	NO	20	MQ_MAG
MD_MAG_00108	3655778	174	33472	68.5254	63.3803	2.8169	Bacteria	Actinomycetota	Actinomycetia	Actinomycetales	Microbacteriaceae	Microbacterium	Microbacterium sp021044885	NO	NO	NO	20	MQ_MAG
MD_MAG_00109	3956898	47	145381	56.7539	57.7465	0	Bacteria	Pseudomonadota	Gammaproteobacteria	Burkholderiales	Burkholderiaceae	Alcaligenes	Unknown	NO	NO	NO	18	MQ_MAG
MD_MAG_00110	4284838	112	61872	52.9733	66.1972	2.8169	Bacteria	Pseudomonadota	Gammaproteobacteria	Enterobacterales	Enterobacteriaceae	Unknown	Unknown	NO	NO	NO	18	MQ_MAG
MD_MAG_00111	4048806	36	173453	53.0037	61.9718	1.40845	Bacteria	Pseudomonadota	Gammaproteobacteria	Enterobacterales	Enterobacteriaceae	Unknown	Unknown	NO	NO	NO	16	MQ_MAG
MD_MAG_00112	1453323	355	4104	68.1206	74.6479	4.22535	Bacteria	Actinomycetota	Actinomycetia	Actinomycetales	Microbacteriaceae	Leucobacter	Leucobacter sp001373475	NO	NO	NO	14	MQ_MAG
MD_MAG_00113	3653713	28	276801	51.5557	81.6901	1.40845	Bacteria	Pseudomonadota	Alphaproteobacteria	Rhizobiales	Rhizobiaceae	Pseudochrobactrum	Unknown	NO	NO	NO	19	MQ_MAG
MD_MAG_00114	2048433	458	4549	67.2675	53.5211	0	Bacteria	Pseudomonadota	Gammaproteobacteria	Xanthomonadales	Xanthomonadaceae	Stenotrophomonas	Unknown	NO	NO	NO	13	MQ_MAG
MD_MAG_00115	4358686	100	95441	66.5263	94.3662	0	Bacteria	Pseudomonadota	Gammaproteobacteria	Xanthomonadales	Xanthomonadaceae	Stenotrophomonas	Unknown	NO	NO	NO	20	MQ_MAG
MD_MAG_00116	3502226	19	277858	68.5185	71.831	1.40845	Bacteria	Actinomycetota	Actinomycetia	Actinomycetales	Microbacteriaceae	Microbacterium	Unknown	NO	NO	NO	20	MQ_MAG
MD_MAG_00117	4579569	17	1061073	37.4741	100	1.40845	Bacteria	Bacillota	Bacilli	Bacillales	Planococcaceae	Lysinibacillus	Unknown	NO	NO	NO	20	MQ_MAG
MD_MAG_00118	3436373	313	18347	71.1633	94.3662	7.04225	Bacteria	Actinomycetota	Actinomycetia	Actinomycetales	Cellulomonadaceae	Sanguibacter	Sanguibacter inulinus	NO	NO	NO	17	MQ_MAG
MD_MAG_00119	3151464	54	103295	67.6466	54.9296	0	Bacteria	Actinomycetota	Actinomycetia	Actinomycetales	Microbacteriaceae	Leucobacter	Leucobacter aridicollis	NO	NO	NO	20	MQ_MAG
MD_MAG_00120	732167	180	3760	55.0077	57.7465	0	Bacteria	Pseudomonadota	Gammaproteobacteria	Enterobacterales	Enterobacteriaceae	Pantoea	Unknown	NO	NO	NO	3	MQ_MAG
MD_MAG_00121	3804753	368	14036	56.9874	61.9718	1.40845	Bacteria	Pseudomonadota	Gammaproteobacteria	Enterobacterales	Enterobacteriaceae	Unknown	Unknown	NO	NO	NO	16	MQ_MAG
MD_MAG_00122	3478090	195	27838	68.4811	85.9155	2.8169	Bacteria	Actinomycetota	Actinomycetia	Mycobacteriales	Mycobacteriaceae	Dietzia	Dietzia aurantiaca	NO	YES	NO	20	MQ_MAG
MD_MAG_00123	4576869	158	44481	55.4116	54.9296	1.40845	Bacteria	Pseudomonadota	Gammaproteobacteria	Enterobacterales	Enterobacteriaceae	Unknown	Unknown	NO	NO	NO	18	MQ_MAG
MD_MAG_00124	3673323	127	54333	68.2762	59.1549	0	Bacteria	Actinomycetota	Actinomycetia	Actinomycetales	Microbacteriaceae	Microbacterium	Unknown	NO	NO	NO	19	MQ_MAG
MD_MAG_00125	3585155	558	7771	74.8564	84.507	2.8169	Bacteria	Actinomycetota	Actinomycetia	Actinomycetales	Cellulomonadaceae	Cellulosimicrobium	Unknown	NO	NO	NO	18	MQ_MAG
MD_MAG_00126	1516982	365	4035	73.2571	57.7465	1.40845	Bacteria	Actinomycetota	Actinomycetia	Actinomycetales	Cellulomonadaceae	Cellulosimicrobium	Unknown	NO	NO	NO	12	MQ_MAG
MD_MAG_00127	3789276	481	9802	74.8554	98.5915	0	Bacteria	Actinomycetota	Actinomycetia	Actinomycetales	Cellulomonadaceae	Cellulosimicrobium	Unknown	NO	NO	NO	19	MQ_MAG
MD_MAG_00128	2501114	243	14507	40.8824	57.7465	0	Bacteria	Bacillota	Bacilli	Lactobacillales	Unknown	Unknown	Unknown	NO	NO	NO	9	MQ_MAG
MD_MAG_00129	2735384	141	28836	41.0033	87.3239	0	Bacteria	Bacillota	Bacilli	Lactobacillales	Enterococcaceae	Enterococcus	Unknown	NO	NO	NO	20	MQ_MAG
MD_MAG_00130	2657464	171	29114	40.9248	94.3662	1.40845	Bacteria	Bacillota	Bacilli	Lactobacillales	Enterococcaceae	Enterococcus	Unknown	NO	NO	NO	16	MQ_MAG
MD_MAG_00131	4499730	55	147093	66.6695	94.3662	0	Bacteria	Pseudomonadota	Gammaproteobacteria	Xanthomonadales	Xanthomonadaceae	Stenotrophomonas	Unknown	YES	YES	NO	19	MQ_MAG
MD_MAG_00132	4455955	95	68858	66.6493	63.3803	0	Bacteria	Pseudomonadota	Gammaproteobacteria	Xanthomonadales	Xanthomonadaceae	Stenotrophomonas	Unknown	YES	YES	NO	19	MQ_MAG
MD_MAG_00133	4550701	72	99619	66.7141	94.3662	0	Bacteria	Pseudomonadota	Gammaproteobacteria	Xanthomonadales	Xanthomonadaceae	Stenotrophomonas	Unknown	NO	NO	NO	18	MQ_MAG
MD_MAG_00134	3639806	28	295852	69.5727	61.9718	4.22535	Bacteria	Actinomycetota	Actinomycetia	Actinomycetales	Microbacteriaceae	Microbacterium	Unknown	NO	NO	NO	20	MQ_MAG
MD_MAG_00135	3632374	49	110841	69.5858	69.0141	2.8169	Bacteria	Actinomycetota	Actinomycetia	Actinomycetales	Microbacteriaceae	Microbacterium	Unknown	NO	NO	NO	20	MQ_MAG
MD_MAG_00136	3356725	76	70425	69.4031	56.338	0	Bacteria	Actinomycetota	Actinomycetia	Actinomycetales	Microbacteriaceae	Microbacterium	Unknown	NO	NO	NO	18	MQ_MAG
MD_MAG_00137	3495851	55	247903	42.906	98.5915	5.6338	Bacteria	Bacillota	Bacilli	Lactobacillales	Enterococcaceae	Enterococcus	Unknown	YES	YES	NO	20	MQ_MAG
MD_MAG_00138	745431	168	4720	43.0174	60.5634	0	Bacteria	Bacillota	Bacilli	Lactobacillales	Enterococcaceae	Enterococcus	Unknown	NO	NO	NO	12	MQ_MAG
MD_MAG_00139	3398080	4	1000195	67.2501	98.5915	0	Bacteria	Actinomycetota	Actinomycetia	Actinomycetales	Microbacteriaceae	Microbacterium	Microbacterium keratanolyticum	NO	NO	NO	20	MQ_MAG
MD_MAG_00140	3398282	5	999489	67.2476	98.5915	0	Bacteria	Actinomycetota	Actinomycetia	Actinomycetales	Microbacteriaceae	Microbacterium	Microbacterium keratanolyticum	NO	NO	NO	20	MQ_MAG
MD_MAG_00141	3370621	8	530416	67.2501	97.1831	0	Bacteria	Actinomycetota	Actinomycetia	Actinomycetales	Microbacteriaceae	Microbacterium	Microbacterium keratanolyticum	NO	NO	NO	20	MQ_MAG
MD_MAG_00142	3012292	8	600523	70.7293	100	0	Bacteria	Actinomycetota	Actinomycetia	Actinomycetales	Microbacteriaceae	Leucobacter	Leucobacter chromiiresistens	NO	YES	NO	20	MQ_MAG
MD_MAG_00143	3039411	26	155969	70.7343	100	0	Bacteria	Actinomycetota	Actinomycetia	Actinomycetales	Microbacteriaceae	Leucobacter	Leucobacter chromiiresistens	NO	NO	NO	20	MQ_MAG
MD_MAG_00144	2176061	353	6967	70.7751	66.1972	0	Bacteria	Actinomycetota	Actinomycetia	Actinomycetales	Microbacteriaceae	Leucobacter	Leucobacter chromiiresistens	NO	NO	NO	17	MQ_MAG
MD_MAG_00145	1994082	6	635967	38.0004	100	1.40845	Bacteria	Bacillota	Bacilli	Lactobacillales	Lactobacillaceae	Weissella	Weissella paramesenteroides	YES	YES	NO	20	MQ_MAG
MD_MAG_00146	1733164	8	280705	37.8631	53.5211	1.40845	Bacteria	Bacillota	Bacilli	Lactobacillales	Lactobacillaceae	Weissella	Unknown	YES	YES	NO	20	MQ_MAG
MD_MAG_00147	1986132	6	618428	37.9786	100	1.40845	Bacteria	Bacillota	Bacilli	Lactobacillales	Lactobacillaceae	Weissella	Weissella paramesenteroides	YES	YES	NO	20	MQ_MAG
MD_MAG_00148	5590953	14	549793	40.7199	98.5915	2.8169	Bacteria	Bacteroidota	Bacteroidia	Sphingobacteriales	Sphingobacteriaceae	Sphingobacterium	Unknown	NO	NO	NO	19	MQ_MAG
MD_MAG_00149	5586882	8	1008109	40.7204	100	2.8169	Bacteria	Bacteroidota	Bacteroidia	Sphingobacteriales	Sphingobacteriaceae	Sphingobacterium	Unknown	NO	NO	NO	19	MQ_MAG
MD_MAG_00150	5646834	18	404489	56.041	100	0	Bacteria	Pseudomonadota	Gammaproteobacteria	Enterobacterales	Enterobacteriaceae	Unknown	Unknown	YES	YES	NO	20	MQ_MAG
MD_MAG_00151	5475419	18	498464	56.1183	92.9577	0	Bacteria	Pseudomonadota	Gammaproteobacteria	Enterobacterales	Enterobacteriaceae	Unknown	Unknown	NO	YES	NO	18	MQ_MAG
MD_MAG_00152	5400524	24	439966	56.195	100	0	Bacteria	Pseudomonadota	Gammaproteobacteria	Enterobacterales	Enterobacteriaceae	Unknown	Unknown	NO	NO	NO	17	MQ_MAG
MD_MAG_00153	3154568	19	299353	41.1798	94.7368	0	Archaea	Halobacteriota	Methanosarcinia	Methanosarcinales	Methanosarcinaceae	Methanosarcina	Methanosarcina thermophila	NO	NO	NO	20	MQ_MAG
MD_MAG_00154	1497367	2	1286462	42.1038	98.6842	0	Archaea	Methanobacteriota	Methanobacteria	Methanobacteriales	Methanothermobacteraceae	Methanothermobacter	Methanothermobacter tenebrarum	YES	YES	NO	20	MQ_MAG
UNBINNED_CONTIGS	267659145	32675	12153	55.9673	0	0	Bacteria	Actinomycetota	Actinomycetia	Actinomycetales	Microbacteriaceae	Microbacterium	Unknown	YES	YES	NO	20	LQ_MAG

## Sheet: Supplementary Data S4
t_genus	B3_R01	B3_R02	B3_R03	B3_R04	B3_R05	M3_R01	M3_R02	M3_R03	M3_R05	S3_R03	S3_R04	S3_R05	S3_R06
Acinetobacter	0	0	0	0	4.93984e-07	0	0	0	0	0.000917993	0.000277351	0.000462195	0.000129118
Agrobacterium	4.69422e-05	4.03668e-05	1.92948e-06	4.02354e-05	0.000457331	4.26659e-07	3.15774e-06	1.51262e-07	3.7384e-07	1.90597e-06	0.000432835	0.000143504	0.000216343
Alcaligenes	0.10773	0.0377335	0.25781	0.09945	0.0747204	0.0083135	0.0197509	0.00365851	0.00444902	0.00587146	0.00764012	0.00367944	0.00119162
Azonexus	0	0	0	0	0	0	0	0	0	1.0655e-08	4.01488e-09	7.41014e-07	7.74399e-06
Bordetella	0.1369	0	0.062423	0.0987822	0.162896	0	0	0.110364	0.0389857	0.123905	0.119576	0.0536295	0.00104215
Brachybacterium	0	0	1.62743e-06	2.26855e-05	2.581e-08	0	0	0	0	1.29347e-06	1.85892e-05	0.000681422	2.40049e-05
Brevundimonas	3.04363e-06	0	1.15235e-06	4.25079e-06	6.69626e-07	0	0	0	0	5.93805e-05	0.000646317	0.000249284	0.000453856
Cellulomonas	0.00481565	0.00615144	0.00236995	0.00390563	0.00953362	0	0	6.05593e-05	0.000241408	0.000396065	0.00379968	0.00269988	0.00138044
Cellulosimicrobium	0.00517943	0.00233865	0.00600578	0.0053171	0.00289864	0.0143307	0.00619626	0.0188412	0.0248418	0.0335883	0.168684	0.0508024	0.0354148
Comamonas	8.06731e-06	0	0	0	2.07598e-05	0.0233133	0.0184257	0.00383228	0.00820118	0.000115333	7.33389e-05	0.000343721	0.000656365
Coprothermobacter	0	0	0	0	0	0	0	0	0	0	0	0	0
DTU049	0	0	0	0	0	0	0	0	0	0	0	0	0
Dietzia	0	0	0	0	0	0	0	0	0	0.00102272	0.000732575	0.00317867	0.00034619
Empedobacter	0.0418392	0.0401939	0.0601812	0.0724125	0.0197309	1.01117e-06	0	0.00554234	0.010846	0.0256608	0.0155179	0.039186	0.0214768
Enterococcus	0.0821353	0.0493041	0.0475056	0.0583955	0.0852582	0.0125642	0.0262215	0.0646602	0.0571574	0.00124707	0.00531107	0.00622162	0.00377548
Flavobacterium	0.000472355	0	0.00210767	0	0	0	0.0111344	0.00472717	0.0120304	0.00901753	0.00151876	0.0139563	0.0111447
Halopseudomonas	0	0	0	0	0	0	0	0	0	0	0	0	0.38149
JAAZIN01	0	0	0	0	0	0	0	0	0	0	0	0	0
Lactococcus	0.0583611	0.100878	0.0161131	0.0293286	0.0705184	0.0796366	0.0685981	0.0496578	0.0201811	0.0543531	0.0598691	0.104952	0.120741
Leucobacter	0.107593	0.116603	0.19034	0.132995	0.121837	0.0220569	0.00855187	0.0750689	0.0434155	0.0657918	0.098986	0.0721829	0.0214427
Lysinibacillus	0.00195133	0.00192316	0.00216354	0.00253352	0.00114589	1.15083e-06	0	2.56165e-06	5.66531e-06	0.00057747	0.000331745	0.00104651	0.000473873
Methanosarcina	0	0	0	0	0	0	0	0	0	0	0	0	0
Methanothermobacter	0	0	0	0	0	0	0	0	0	0.022074	0.0306917	0.070791	0.0470912
Microbacterium	0.0930681	0.102752	0.0471511	0.0973212	0.0845001	0.228858	0.033189	0.162102	0.196198	0.414571	0.11788	0.110314	0.0460453
Microthrix	0	0	0	0	0	0	0	0	0	0	6.65873e-07	1.01649e-06	1.01858e-06
Morganella	0.000874151	0.00203349	0.000224427	0.00306796	0.00100987	4.59176e-05	0.000885053	1.2602e-06	0	0.000287257	0.000176667	0.000691571	0.00013817
Ochrobactrum	0.000245719	0.00207526	0.000277238	0.00814563	0.000441115	0.090475	0.0533464	0.0813502	0.0718799	0.00988997	0.0168888	0.0381458	0.0153937
Paenibacillus	0.00216827	0.00508979	0.00319957	0.0029419	0.00440672	0	0	0	0	5.3562e-07	1.17492e-07	1.54569e-06	5.12001e-07
Paenochrobactrum	0	0.000486212	0	0.000506007	0	0.0341321	0.00154209	0.0113759	0.00836853	0.0045682	0.00113182	0.0029948	0
Pantoea	5.61731e-06	7.60332e-06	5.32346e-06	0	9.94708e-06	0.00839369	0.00952109	0.0195298	0.0396595	0.0033011	0.00432044	0.0101873	0.00515349
Pristimantibacillus	6.55883e-07	3.44706e-06	7.82682e-08	1.99971e-06	2.46424e-06	0.000329225	0.000249674	0.00712463	0.00508247	0.000445381	4.73495e-05	0.000719962	0.0005342
Propionicimonas	0	0	0	0	0	4.34269e-07	0	0	6.64607e-07	1.62055e-05	0.000234693	0.00025152	0.000133518
Providencia	0.00902174	0.00763936	0.00586566	0.0111256	0.0328703	0.0118574	0.00315965	0.00484918	0.00263225	0.0168537	0.0102428	0.0178635	0.00447917
Pseudochrobactrum	0.183491	0.263929	0.11182	0.189628	0.121264	0.157524	0.336094	0.108669	0.201768	0.0254581	0.0818472	0.0576943	0.0434715
Pseudomonas	0	9.90554e-10	0	0	0	0.00739231	0.00774071	0.00604284	0.00287268	0.000723175	0.0030605	3.81654e-07	0.00389238
Rummeliibacillus	0	0	0	0	0	0	0	0	0	0.00135664	0.000681771	0.00265222	0.000691194
Saccharicenans	0	0	0	0	0	0	0	0	0	0	0	0	0
Sanguibacter	0.008707	0.0147459	0.00503605	0.00529571	0.0054276	0.000557036	0.000303308	0.00254143	0.00220284	0.00107751	0.00659766	0.00405051	0.00148033
Sphingobacterium	0.0113966	0.00263509	0.00620857	0.0149329	0.0120962	0.00631382	0.00998089	0.00558395	0.00556164	0.0108529	0.00804484	0.0142594	0.00598586
Stenotrophomonas	0.00945219	0.00711759	0.00551289	0.00715133	0.00768331	0.0542726	0.0589847	0.0132374	0.016906	0.0190244	0.0401564	0.0230061	0.014562
Thermogutta	0	0	0	0	0	0	0	0	0	0.000232133	0.00025366	0.000348138	0.000157842
UBA3940	0	0	0	0	0	0	0	0	0	0	0	0	0
Unknown	0.0515907	0.0708757	0.0802948	0.0602276	0.0372132	0.176355	0.263883	0.190784	0.163681	0.0513539	0.05761	0.0344518	0.0253478
Vagococcus	0.00976347	0.0114474	0.0268023	0	0.0062446	0	0	0	0	0.00296337	0.0043874	0.00132498	0.00112613
Weissella	0.0731791	0.153995	0.0605781	0.0964674	0.137813	0.0632758	0.0622393	0.0503934	0.0628316	0.0924223	0.132329	0.256834	0.182908

## Sheet: Supplementary Data S5
MAGs	group
MD_MAG_00001	NO
MD_MAG_00002	NO
MD_MAG_00003	NO
MD_MAG_00004	NO
MD_MAG_00005	NO
MD_MAG_00006	NO
MD_MAG_00007	YES
MD_MAG_00008	YES
MD_MAG_00009	YES
MD_MAG_00010	YES
MD_MAG_00011	YES
MD_MAG_00012	YES
MD_MAG_00013	YES
MD_MAG_00014	YES
MD_MAG_00015	NO
MD_MAG_00016	NO
MD_MAG_00017	NO
MD_MAG_00018	NO
MD_MAG_00019	NO
MD_MAG_00020	NO
MD_MAG_00021	NO
MD_MAG_00022	NO
MD_MAG_00023	NO
MD_MAG_00024	NO
MD_MAG_00025	NO
MD_MAG_00026	NO
MD_MAG_00027	NO
MD_MAG_00028	NO
MD_MAG_00029	NO
MD_MAG_00030	NO
MD_MAG_00031	NO
MD_MAG_00032	NO
MD_MAG_00033	NO
MD_MAG_00034	NO
MD_MAG_00035	NO
MD_MAG_00036	NO
MD_MAG_00037	NO
MD_MAG_00038	NO
MD_MAG_00039	YES
MD_MAG_00040	NO
MD_MAG_00041	NO
MD_MAG_00042	NO
MD_MAG_00043	NO
MD_MAG_00044	NO
MD_MAG_00045	NO
MD_MAG_00046	NO
MD_MAG_00047	NO
MD_MAG_00048	NO
MD_MAG_00049	NO
MD_MAG_00050	NO
MD_MAG_00051	NO
MD_MAG_00052	NO
MD_MAG_00053	YES
MD_MAG_00054	YES
MD_MAG_00055	YES
MD_MAG_00056	YES
MD_MAG_00057	YES
MD_MAG_00058	YES
MD_MAG_00059	YES
MD_MAG_00060	YES
MD_MAG_00061	YES
MD_MAG_00062	NO
MD_MAG_00063	YES
MD_MAG_00064	YES
MD_MAG_00065	YES
MD_MAG_00066	YES
MD_MAG_00067	YES
MD_MAG_00068	YES
MD_MAG_00069	YES
MD_MAG_00070	YES
MD_MAG_00071	YES
MD_MAG_00072	YES
MD_MAG_00073	YES
MD_MAG_00074	NO
MD_MAG_00075	NO
MD_MAG_00076	YES
MD_MAG_00077	YES
MD_MAG_00078	NO
MD_MAG_00079	NO
MD_MAG_00080	NO
MD_MAG_00081	NO
MD_MAG_00082	NO
MD_MAG_00083	NO
MD_MAG_00084	YES
MD_MAG_00085	YES
MD_MAG_00086	NO
MD_MAG_00087	NO
MD_MAG_00088	YES
MD_MAG_00089	YES
MD_MAG_00090	NO
MD_MAG_00091	YES
MD_MAG_00092	NO
MD_MAG_00093	NO
MD_MAG_00094	NO
MD_MAG_00095	NO
MD_MAG_00096	YES
MD_MAG_00097	YES
MD_MAG_00098	NO
MD_MAG_00099	NO
MD_MAG_00100	NO
MD_MAG_00101	NO
MD_MAG_00102	NO
MD_MAG_00103	YES
MD_MAG_00104	YES
MD_MAG_00105	NO
MD_MAG_00106	NO
MD_MAG_00107	NO
MD_MAG_00108	NO
MD_MAG_00109	YES
MD_MAG_00110	NO
MD_MAG_00111	NO
MD_MAG_00112	YES
MD_MAG_00113	YES
MD_MAG_00114	NO
MD_MAG_00115	NO
MD_MAG_00116	YES
MD_MAG_00117	NO
MD_MAG_00118	NO
MD_MAG_00119	YES
MD_MAG_00120	NO
MD_MAG_00121	NO
MD_MAG_00122	NO
MD_MAG_00123	NO
MD_MAG_00124	YES
MD_MAG_00125	YES
MD_MAG_00126	NO
MD_MAG_00127	YES
MD_MAG_00128	YES
MD_MAG_00129	YES
MD_MAG_00130	YES
MD_MAG_00131	YES
MD_MAG_00132	YES
MD_MAG_00133	YES
MD_MAG_00134	YES
MD_MAG_00135	YES
MD_MAG_00136	YES
MD_MAG_00137	YES
MD_MAG_00138	YES
MD_MAG_00139	YES
MD_MAG_00140	YES
MD_MAG_00141	YES
MD_MAG_00142	YES
MD_MAG_00143	YES
MD_MAG_00144	YES
MD_MAG_00145	NO
MD_MAG_00146	NO
MD_MAG_00147	NO
MD_MAG_00148	NO
MD_MAG_00149	NO
MD_MAG_00150	YES
MD_MAG_00151	YES
MD_MAG_00152	YES
MD_MAG_00153	NO
MD_MAG_00154	NO

## Sheet: Supplementary Data S6
MODULE	enrichment_score	unadjusted_p_value	adjusted_q_value	associated_groups	accession	sample_ids	p_NO	N_NO	p_YES	N_YES
Cobalamin biosynthesis, cobyrinate a,c-diamide => cobalamin	14.329	0.000153483	0.00385792	NO	M00122	MD_MAG_00017,MD_MAG_00018,MD_MAG_00019,MD_MAG_00025,MD_MAG_00026,MD_MAG_00027,MD_MAG_00029,MD_MAG_00031,MD_MAG_00036,MD_MAG_00038,MD_MAG_00045,MD_MAG_00047,MD_MAG_00048,MD_MAG_00049,MD_MAG_00074,MD_MAG_00075,MD_MAG_00078,MD_MAG_00079,MD_MAG_00080,MD_MAG_00081,MD_MAG_00084,MD_MAG_00085,MD_MAG_00086,MD_MAG_00087,MD_MAG_00094,MD_MAG_00095,MD_MAG_00098,MD_MAG_00099,MD_MAG_00117,MD_MAG_00122,MD_MAG_00…	0.325581	86	0.0735294	68
Phenylacetate degradation, phenylaxetate => acetyl-CoA/succinyl-CoA	9.51668	0.00203612	0.0383847	YES	M00878	MD_MAG_00017,MD_MAG_00028,MD_MAG_00032,MD_MAG_00038,MD_MAG_00044,MD_MAG_00059,MD_MAG_00060,MD_MAG_00061,MD_MAG_00063,MD_MAG_00064,MD_MAG_00065,MD_MAG_00066,MD_MAG_00067,MD_MAG_00068,MD_MAG_00070,MD_MAG_00071,MD_MAG_00072,MD_MAG_00073,MD_MAG_00074,MD_MAG_00075,MD_MAG_00080,MD_MAG_00081,MD_MAG_00086,MD_MAG_00087,MD_MAG_00092,MD_MAG_00093,MD_MAG_00098,MD_MAG_00099,MD_MAG_00100,MD_MAG_00101,MD_MAG_00…	0.209302	86	0.441176	68
Catechol meta-cleavage, catechol => acetyl-CoA / 4-methylcatechol => propanoyl-CoA	5.73772	0.0166043	0.0678933	YES	M00569	MD_MAG_00031,MD_MAG_00038,MD_MAG_00048,MD_MAG_00061,MD_MAG_00063,MD_MAG_00065,MD_MAG_00071,MD_MAG_00073,MD_MAG_00084,MD_MAG_00085,MD_MAG_00109,MD_MAG_00122,MD_MAG_00150,MD_MAG_00151,MD_MAG_00152	0.0465116	86	0.161765	68
GABA biosynthesis, prokaryotes, putrescine => GABA	7.55049	0.00599937	0.0678933	YES	M00136	MD_MAG_00022,MD_MAG_00024,MD_MAG_00028,MD_MAG_00038,MD_MAG_00039,MD_MAG_00063,MD_MAG_00064,MD_MAG_00065,MD_MAG_00068,MD_MAG_00069,MD_MAG_00070,MD_MAG_00071,MD_MAG_00073,MD_MAG_00074,MD_MAG_00075,MD_MAG_00078,MD_MAG_00079,MD_MAG_00092,MD_MAG_00093,MD_MAG_00096,MD_MAG_00097,MD_MAG_00109,MD_MAG_00112,MD_MAG_00115,MD_MAG_00116,MD_MAG_00132,MD_MAG_00142,MD_MAG_00143,MD_MAG_00144,MD_MAG_00150,MD_MAG_00…	0.127907	86	0.308824	68
Homoprotocatechuate degradation, homoprotocatechuate => 2-oxohept-3-enedioate	7.37785	0.00660321	0.0678933	YES	M00533	MD_MAG_00017,MD_MAG_00024,MD_MAG_00028,MD_MAG_00031,MD_MAG_00038,MD_MAG_00040,MD_MAG_00044,MD_MAG_00066,MD_MAG_00067,MD_MAG_00068,MD_MAG_00069,MD_MAG_00070,MD_MAG_00071,MD_MAG_00072,MD_MAG_00073,MD_MAG_00078,MD_MAG_00079,MD_MAG_00092,MD_MAG_00093,MD_MAG_00096,MD_MAG_00097,MD_MAG_00100,MD_MAG_00101,MD_MAG_00103,MD_MAG_00104,MD_MAG_00107,MD_MAG_00108,MD_MAG_00116,MD_MAG_00119,MD_MAG_00123,MD_MAG_00…	0.186047	86	0.382353	68
Trehalose biosynthesis, D-glucose 1P => trehalose	5.61879	0.0177689	0.0678933	YES	M00565	MD_MAG_00018,MD_MAG_00019,MD_MAG_00020,MD_MAG_00021,MD_MAG_00022,MD_MAG_00023,MD_MAG_00024,MD_MAG_00034,MD_MAG_00037,MD_MAG_00038,MD_MAG_00042,MD_MAG_00044,MD_MAG_00046,MD_MAG_00047,MD_MAG_00049,MD_MAG_00051,MD_MAG_00066,MD_MAG_00067,MD_MAG_00068,MD_MAG_00069,MD_MAG_00070,MD_MAG_00071,MD_MAG_00072,MD_MAG_00073,MD_MAG_00076,MD_MAG_00077,MD_MAG_00078,MD_MAG_00079,MD_MAG_00088,MD_MAG_00089,MD_MAG_00…	0.325581	86	0.514706	68
NAD biosynthesis, tryptophan => quinolinate => NAD	6.04173	0.0139716	0.0678933	YES	M00912	MD_MAG_00001,MD_MAG_00002,MD_MAG_00003,MD_MAG_00004,MD_MAG_00005,MD_MAG_00006,MD_MAG_00007,MD_MAG_00008,MD_MAG_00009,MD_MAG_00010,MD_MAG_00011,MD_MAG_00012,MD_MAG_00013,MD_MAG_00014,MD_MAG_00015,MD_MAG_00016,MD_MAG_00017,MD_MAG_00023,MD_MAG_00024,MD_MAG_00026,MD_MAG_00027,MD_MAG_00028,MD_MAG_00029,MD_MAG_00037,MD_MAG_00044,MD_MAG_00063,MD_MAG_00064,MD_MAG_00065,MD_MAG_00066,MD_MAG_00067,MD_MAG_00…	0.360465	86	0.558824	68
Multidrug resistance, efflux pump QacA	6.37042	0.0116038	0.0678933	YES	M00714	MD_MAG_00017,MD_MAG_00020,MD_MAG_00021,MD_MAG_00023,MD_MAG_00024,MD_MAG_00025,MD_MAG_00027,MD_MAG_00028,MD_MAG_00038,MD_MAG_00039,MD_MAG_00044,MD_MAG_00045,MD_MAG_00046,MD_MAG_00049,MD_MAG_00053,MD_MAG_00054,MD_MAG_00055,MD_MAG_00059,MD_MAG_00060,MD_MAG_00061,MD_MAG_00063,MD_MAG_00065,MD_MAG_00066,MD_MAG_00067,MD_MAG_00070,MD_MAG_00071,MD_MAG_00072,MD_MAG_00073,MD_MAG_00074,MD_MAG_00075,MD_MAG_00…	0.383721	86	0.588235	68
Glycogen biosynthesis, glucose-1P => glycogen/starch	6.94456	0.00840743	0.0678933	YES	M00854	MD_MAG_00003,MD_MAG_00004,MD_MAG_00005,MD_MAG_00006,MD_MAG_00007,MD_MAG_00008,MD_MAG_00009,MD_MAG_00010,MD_MAG_00011,MD_MAG_00012,MD_MAG_00013,MD_MAG_00014,MD_MAG_00015,MD_MAG_00016,MD_MAG_00018,MD_MAG_00019,MD_MAG_00020,MD_MAG_00021,MD_MAG_00022,MD_MAG_00023,MD_MAG_00024,MD_MAG_00034,MD_MAG_00035,MD_MAG_00037,MD_MAG_00038,MD_MAG_00042,MD_MAG_00043,MD_MAG_00044,MD_MAG_00046,MD_MAG_00047,MD_MAG_00…	0.418605	86	0.632353	68
Entner-Doudoroff pathway, glucose-6P => glyceraldehyde-3P + pyruvate	6.39331	0.0114551	0.0678933	YES	M00008	MD_MAG_00001,MD_MAG_00003,MD_MAG_00004,MD_MAG_00005,MD_MAG_00007,MD_MAG_00008,MD_MAG_00009,MD_MAG_00010,MD_MAG_00011,MD_MAG_00012,MD_MAG_00013,MD_MAG_00014,MD_MAG_00015,MD_MAG_00017,MD_MAG_00018,MD_MAG_00019,MD_MAG_00020,MD_MAG_00021,MD_MAG_00022,MD_MAG_00023,MD_MAG_00024,MD_MAG_00025,MD_MAG_00027,MD_MAG_00037,MD_MAG_00038,MD_MAG_00040,MD_MAG_00041,MD_MAG_00044,MD_MAG_00046,MD_MAG_00047,MD_MAG_00…	0.569767	86	0.764706	68
Isoleucine biosynthesis, pyruvate => 2-oxobutanoate	5.70557	0.0169111	0.0678933	YES	M00535	MD_MAG_00004,MD_MAG_00005,MD_MAG_00008,MD_MAG_00009,MD_MAG_00010,MD_MAG_00012,MD_MAG_00013,MD_MAG_00014,MD_MAG_00015,MD_MAG_00017,MD_MAG_00019,MD_MAG_00020,MD_MAG_00022,MD_MAG_00024,MD_MAG_00025,MD_MAG_00027,MD_MAG_00028,MD_MAG_00031,MD_MAG_00034,MD_MAG_00036,MD_MAG_00037,MD_MAG_00038,MD_MAG_00044,MD_MAG_00045,MD_MAG_00046,MD_MAG_00048,MD_MAG_00061,MD_MAG_00063,MD_MAG_00064,MD_MAG_00065,MD_MAG_00…	0.581395	86	0.764706	68
Glyoxylate cycle	5.66368	0.0173198	0.0678933	YES	M00012	MD_MAG_00001,MD_MAG_00002,MD_MAG_00004,MD_MAG_00005,MD_MAG_00007,MD_MAG_00008,MD_MAG_00009,MD_MAG_00010,MD_MAG_00011,MD_MAG_00012,MD_MAG_00013,MD_MAG_00014,MD_MAG_00015,MD_MAG_00016,MD_MAG_00017,MD_MAG_00018,MD_MAG_00019,MD_MAG_00020,MD_MAG_00022,MD_MAG_00023,MD_MAG_00024,MD_MAG_00025,MD_MAG_00027,MD_MAG_00028,MD_MAG_00031,MD_MAG_00036,MD_MAG_00038,MD_MAG_00039,MD_MAG_00040,MD_MAG_00044,MD_MAG_00…	0.616279	86	0.794118	68
Citrate cycle, first carbon oxidation, oxaloacetate => 2-oxoglutarate	5.53446	0.0186455	0.0678933	YES	M00010	MD_MAG_00001,MD_MAG_00002,MD_MAG_00004,MD_MAG_00005,MD_MAG_00006,MD_MAG_00008,MD_MAG_00009,MD_MAG_00010,MD_MAG_00011,MD_MAG_00012,MD_MAG_00013,MD_MAG_00014,MD_MAG_00015,MD_MAG_00016,MD_MAG_00017,MD_MAG_00019,MD_MAG_00020,MD_MAG_00022,MD_MAG_00023,MD_MAG_00024,MD_MAG_00025,MD_MAG_00026,MD_MAG_00027,MD_MAG_00028,MD_MAG_00029,MD_MAG_00031,MD_MAG_00032,MD_MAG_00035,MD_MAG_00036,MD_MAG_00037,MD_MAG_00…	0.709302	86	0.867647	68
Isoleucine biosynthesis, threonine => 2-oxobutanoate => isoleucine	6.75422	0.00935261	0.0678933	YES	M00570	MD_MAG_00003,MD_MAG_00004,MD_MAG_00005,MD_MAG_00006,MD_MAG_00007,MD_MAG_00008,MD_MAG_00009,MD_MAG_00010,MD_MAG_00011,MD_MAG_00012,MD_MAG_00013,MD_MAG_00014,MD_MAG_00015,MD_MAG_00016,MD_MAG_00017,MD_MAG_00018,MD_MAG_00019,MD_MAG_00020,MD_MAG_00022,MD_MAG_00023,MD_MAG_00024,MD_MAG_00025,MD_MAG_00027,MD_MAG_00028,MD_MAG_00031,MD_MAG_00032,MD_MAG_00034,MD_MAG_00036,MD_MAG_00037,MD_MAG_00038,MD_MAG_00…	0.709302	86	0.882353	68
Tryptophan biosynthesis, chorismate => tryptophan	7.32692	0.00679293	0.0678933	YES	M00023	MD_MAG_00003,MD_MAG_00004,MD_MAG_00005,MD_MAG_00006,MD_MAG_00007,MD_MAG_00008,MD_MAG_00009,MD_MAG_00010,MD_MAG_00011,MD_MAG_00012,MD_MAG_00013,MD_MAG_00014,MD_MAG_00015,MD_MAG_00016,MD_MAG_00017,MD_MAG_00018,MD_MAG_00019,MD_MAG_00020,MD_MAG_00022,MD_MAG_00023,MD_MAG_00024,MD_MAG_00025,MD_MAG_00027,MD_MAG_00028,MD_MAG_00031,MD_MAG_00032,MD_MAG_00034,MD_MAG_00036,MD_MAG_00038,MD_MAG_00039,MD_MAG_00…	0.72093	86	0.897059	68
Cobalamin biosynthesis, aerobic, uroporphyrinogen III => precorrin 2 => cobyrinate a,c-diamide	5.51006	0.0189074	0.0678933	NO	M00925	MD_MAG_00017,MD_MAG_00018,MD_MAG_00019,MD_MAG_00025,MD_MAG_00031,MD_MAG_00038,MD_MAG_00074,MD_MAG_00075,MD_MAG_00078,MD_MAG_00079,MD_MAG_00080,MD_MAG_00081,MD_MAG_00084,MD_MAG_00085,MD_MAG_00094,MD_MAG_00095,MD_MAG_00117,MD_MAG_00122,MD_MAG_00150,MD_MAG_00151,MD_MAG_00152,MD_MAG_00153,MD_MAG_00154	0.209302	86	0.0735294	68
Cobalamin biosynthesis, anaerobic, uroporphyrinogen III => sirohydrochlorin => cobyrinate a,c-diamide	5.51006	0.0189074	0.0678933	NO	M00924	MD_MAG_00017,MD_MAG_00018,MD_MAG_00019,MD_MAG_00025,MD_MAG_00031,MD_MAG_00038,MD_MAG_00074,MD_MAG_00075,MD_MAG_00078,MD_MAG_00079,MD_MAG_00080,MD_MAG_00081,MD_MAG_00084,MD_MAG_00085,MD_MAG_00094,MD_MAG_00095,MD_MAG_00117,MD_MAG_00122,MD_MAG_00150,MD_MAG_00151,MD_MAG_00152,MD_MAG_00153,MD_MAG_00154	0.209302	86	0.0735294	68
L-threo-Tetrahydrobiopterin biosynthesis, GTP => L-threo-BH4	6.35398	0.0117118	0.0678933	NO	M00843	MD_MAG_00017,MD_MAG_00018,MD_MAG_00019,MD_MAG_00022,MD_MAG_00025,MD_MAG_00026,MD_MAG_00027,MD_MAG_00029,MD_MAG_00031,MD_MAG_00033,MD_MAG_00034,MD_MAG_00036,MD_MAG_00037,MD_MAG_00038,MD_MAG_00045,MD_MAG_00047,MD_MAG_00068,MD_MAG_00069,MD_MAG_00070,MD_MAG_00076,MD_MAG_00077,MD_MAG_00078,MD_MAG_00079,MD_MAG_00082,MD_MAG_00083,MD_MAG_00084,MD_MAG_00085,MD_MAG_00087,MD_MAG_00088,MD_MAG_00089,MD_MAG_00…	0.395349	86	0.205882	68
Tetrahydrobiopterin biosynthesis, GTP => BH4	6.35398	0.0117118	0.0678933	NO	M00842	MD_MAG_00017,MD_MAG_00018,MD_MAG_00019,MD_MAG_00022,MD_MAG_00025,MD_MAG_00026,MD_MAG_00027,MD_MAG_00029,MD_MAG_00031,MD_MAG_00033,MD_MAG_00034,MD_MAG_00036,MD_MAG_00037,MD_MAG_00038,MD_MAG_00045,MD_MAG_00047,MD_MAG_00068,MD_MAG_00069,MD_MAG_00070,MD_MAG_00076,MD_MAG_00077,MD_MAG_00078,MD_MAG_00079,MD_MAG_00082,MD_MAG_00083,MD_MAG_00084,MD_MAG_00085,MD_MAG_00087,MD_MAG_00088,MD_MAG_00089,MD_MAG_00…	0.395349	86	0.205882	68
NADH dehydrogenase (ubiquinone) 1 alpha subcomplex	5.19377	0.022668	0.0679536	YES	M00146	MD_MAG_00010,MD_MAG_00012,MD_MAG_00013,MD_MAG_00014	0	86	0.0588235	68
Nicotinate degradation, nicotinate => fumarate	5.19377	0.022668	0.0679536	YES	M00622	MD_MAG_00063,MD_MAG_00064,MD_MAG_00065,MD_MAG_00109	0	86	0.0588235	68
Phosphatidylethanolamine (PE) biosynthesis, ethanolamine => PE	5.13634	0.0234299	0.0679536	YES	M00092	MD_MAG_00001,MD_MAG_00009,MD_MAG_00010,MD_MAG_00011,MD_MAG_00012,MD_MAG_00013,MD_MAG_00014	0.0116279	86	0.0882353	68
Polyamine biosynthesis, arginine => ornithine => putrescine	5.33883	0.0208555	0.0679536	YES	M00134	MD_MAG_00001,MD_MAG_00002,MD_MAG_00003,MD_MAG_00004,MD_MAG_00005,MD_MAG_00006,MD_MAG_00007,MD_MAG_00008,MD_MAG_00009,MD_MAG_00010,MD_MAG_00011,MD_MAG_00012,MD_MAG_00013,MD_MAG_00014,MD_MAG_00015,MD_MAG_00016,MD_MAG_00018,MD_MAG_00023,MD_MAG_00024,MD_MAG_00025,MD_MAG_00027,MD_MAG_00028,MD_MAG_00031,MD_MAG_00043,MD_MAG_00044,MD_MAG_00048,MD_MAG_00049,MD_MAG_00053,MD_MAG_00054,MD_MAG_00055,MD_MAG_00…	0.430233	86	0.617647	68
Cytochrome bd ubiquinol oxidase	5.33259	0.0209302	0.0679536	YES	M00153	MD_MAG_00017,MD_MAG_00018,MD_MAG_00019,MD_MAG_00020,MD_MAG_00022,MD_MAG_00023,MD_MAG_00024,MD_MAG_00025,MD_MAG_00026,MD_MAG_00027,MD_MAG_00028,MD_MAG_00031,MD_MAG_00033,MD_MAG_00036,MD_MAG_00037,MD_MAG_00038,MD_MAG_00039,MD_MAG_00040,MD_MAG_00044,MD_MAG_00045,MD_MAG_00046,MD_MAG_00047,MD_MAG_00048,MD_MAG_00049,MD_MAG_00053,MD_MAG_00054,MD_MAG_00055,MD_MAG_00059,MD_MAG_00060,MD_MAG_00063,MD_MAG_00…	0.639535	86	0.808824	68
Hydroxyproline degradation, trans-4-hydroxy-L-proline => 2-oxoglutarate	4.86399	0.0274229	0.0765886	YES	M00948	MD_MAG_00018,MD_MAG_00019,MD_MAG_00025,MD_MAG_00027,MD_MAG_00039,MD_MAG_00068,MD_MAG_00069,MD_MAG_00070,MD_MAG_00076,MD_MAG_00077,MD_MAG_00078,MD_MAG_00079,MD_MAG_00084,MD_MAG_00085,MD_MAG_00088,MD_MAG_00089,MD_MAG_00096,MD_MAG_00097,MD_MAG_00100,MD_MAG_00101,MD_MAG_00103,MD_MAG_00104,MD_MAG_00113	0.0930233	86	0.220588	68
Glycogen degradation, glycogen => glucose-6P	4.68573	0.0304142	0.0819093	YES	M00855	MD_MAG_00003,MD_MAG_00004,MD_MAG_00005,MD_MAG_00006,MD_MAG_00008,MD_MAG_00009,MD_MAG_00010,MD_MAG_00011,MD_MAG_00012,MD_MAG_00013,MD_MAG_00014,MD_MAG_00015,MD_MAG_00016,MD_MAG_00018,MD_MAG_00019,MD_MAG_00020,MD_MAG_00022,MD_MAG_00023,MD_MAG_00032,MD_MAG_00033,MD_MAG_00034,MD_MAG_00035,MD_MAG_00037,MD_MAG_00038,MD_MAG_00042,MD_MAG_00043,MD_MAG_00044,MD_MAG_00046,MD_MAG_00047,MD_MAG_00049,MD_MAG_00…	0.383721	86	0.558824	68
Valine/isoleucine biosynthesis, pyruvate => valine / 2-oxobutanoate => isoleucine	4.62161	0.0315716	0.0820944	YES	M00019	MD_MAG_00003,MD_MAG_00004,MD_MAG_00005,MD_MAG_00006,MD_MAG_00007,MD_MAG_00008,MD_MAG_00009,MD_MAG_00010,MD_MAG_00011,MD_MAG_00012,MD_MAG_00013,MD_MAG_00014,MD_MAG_00015,MD_MAG_00016,MD_MAG_00017,MD_MAG_00018,MD_MAG_00019,MD_MAG_00020,MD_MAG_00022,MD_MAG_00023,MD_MAG_00024,MD_MAG_00025,MD_MAG_00026,MD_MAG_00027,MD_MAG_00028,MD_MAG_00030,MD_MAG_00031,MD_MAG_00032,MD_MAG_00034,MD_MAG_00036,MD_MAG_00…	0.744186	86	0.882353	68
Phenylalanine biosynthesis, chorismate => phenylpyruvate => phenylalanine	4.53175	0.0332715	0.0836308	YES	M00024	MD_MAG_00004,MD_MAG_00005,MD_MAG_00007,MD_MAG_00008,MD_MAG_00009,MD_MAG_00010,MD_MAG_00011,MD_MAG_00012,MD_MAG_00013,MD_MAG_00014,MD_MAG_00015,MD_MAG_00016,MD_MAG_00017,MD_MAG_00018,MD_MAG_00019,MD_MAG_00022,MD_MAG_00023,MD_MAG_00025,MD_MAG_00028,MD_MAG_00031,MD_MAG_00032,MD_MAG_00034,MD_MAG_00036,MD_MAG_00037,MD_MAG_00038,MD_MAG_00039,MD_MAG_00044,MD_MAG_00045,MD_MAG_00046,MD_MAG_00047,MD_MAG_00…	0.569767	86	0.735294	68
NADH dehydrogenase (ubiquinone) Fe-S protein/flavoprotein complex, mitochondria	4.38202	0.0363199	0.0855872	YES	M00143	MD_MAG_00007,MD_MAG_00008,MD_MAG_00009,MD_MAG_00010,MD_MAG_00012,MD_MAG_00013,MD_MAG_00014,MD_MAG_00015,MD_MAG_00016	0.0232558	86	0.102941	68
Urea cycle	4.38744	0.0362046	0.0855872	YES	M00029	MD_MAG_00003,MD_MAG_00004,MD_MAG_00005,MD_MAG_00007,MD_MAG_00008,MD_MAG_00009,MD_MAG_00010,MD_MAG_00012,MD_MAG_00013,MD_MAG_00014,MD_MAG_00015,MD_MAG_00016,MD_MAG_00018,MD_MAG_00019,MD_MAG_00020,MD_MAG_00022,MD_MAG_00023,MD_MAG_00024,MD_MAG_00025,MD_MAG_00027,MD_MAG_00028,MD_MAG_00031,MD_MAG_00036,MD_MAG_00039,MD_MAG_00041,MD_MAG_00044,MD_MAG_00045,MD_MAG_00046,MD_MAG_00047,MD_MAG_00048,MD_MAG_00…	0.639535	86	0.794118	68
Fatty acid biosynthesis in mitochondria, animals	3.86952	0.0491707	0.0975748	YES	M00873	MD_MAG_00012,MD_MAG_00013,MD_MAG_00014	0	86	0.0441176	68
Methylaspartate cycle	3.86952	0.0491707	0.0975748	YES	M00740	MD_MAG_00150,MD_MAG_00151,MD_MAG_00152	0	86	0.0441176	68
Trans-cinnamate degradation, trans-cinnamate => acetyl-CoA	3.92182	0.0476633	0.0975748	YES	M00545	MD_MAG_00017,MD_MAG_00038,MD_MAG_00063,MD_MAG_00065,MD_MAG_00071,MD_MAG_00073,MD_MAG_00109,MD_MAG_00122,MD_MAG_00150,MD_MAG_00151,MD_MAG_00152	0.0348837	86	0.117647	68
Pyridoxal-P biosynthesis, R5P + glyceraldehyde-3P + glutamine => pyridoxal-P	4.04944	0.0441859	0.0975748	YES	M00916	MD_MAG_00003,MD_MAG_00004,MD_MAG_00005,MD_MAG_00006,MD_MAG_00007,MD_MAG_00008,MD_MAG_00009,MD_MAG_00010,MD_MAG_00011,MD_MAG_00012,MD_MAG_00013,MD_MAG_00014,MD_MAG_00015,MD_MAG_00016,MD_MAG_00019,MD_MAG_00020,MD_MAG_00023,MD_MAG_00024,MD_MAG_00028,MD_MAG_00031,MD_MAG_00039,MD_MAG_00040,MD_MAG_00041,MD_MAG_00043,MD_MAG_00044,MD_MAG_00046,MD_MAG_00047,MD_MAG_00066,MD_MAG_00067,MD_MAG_00071,MD_MAG_00…	0.325581	86	0.485294	68
Histidine degradation, histidine => N-formiminoglutamate => glutamate	3.87788	0.0489263	0.0975748	YES	M00045	MD_MAG_00001,MD_MAG_00017,MD_MAG_00018,MD_MAG_00021,MD_MAG_00023,MD_MAG_00024,MD_MAG_00025,MD_MAG_00026,MD_MAG_00027,MD_MAG_00028,MD_MAG_00029,MD_MAG_00033,MD_MAG_00035,MD_MAG_00037,MD_MAG_00038,MD_MAG_00039,MD_MAG_00041,MD_MAG_00042,MD_MAG_00043,MD_MAG_00044,MD_MAG_00045,MD_MAG_00048,MD_MAG_00049,MD_MAG_00053,MD_MAG_00054,MD_MAG_00055,MD_MAG_00063,MD_MAG_00064,MD_MAG_00065,MD_MAG_00066,MD_MAG_00…	0.534884	86	0.691176	68
Pyruvate oxidation, pyruvate => acetyl-CoA	3.97659	0.046137	0.0975748	YES	M00307	MD_MAG_00001,MD_MAG_00002,MD_MAG_00003,MD_MAG_00004,MD_MAG_00005,MD_MAG_00006,MD_MAG_00007,MD_MAG_00008,MD_MAG_00009,MD_MAG_00010,MD_MAG_00011,MD_MAG_00012,MD_MAG_00013,MD_MAG_00014,MD_MAG_00015,MD_MAG_00016,MD_MAG_00017,MD_MAG_00019,MD_MAG_00020,MD_MAG_00021,MD_MAG_00022,MD_MAG_00023,MD_MAG_00024,MD_MAG_00025,MD_MAG_00026,MD_MAG_00027,MD_MAG_00028,MD_MAG_00029,MD_MAG_00031,MD_MAG_00032,MD_MAG_00…	0.837209	86	0.941176	68
GABA (gamma-Aminobutyrate) shunt	3.79207	0.0514961	0.099569	YES	M00027	MD_MAG_00001,MD_MAG_00002,MD_MAG_00004,MD_MAG_00005,MD_MAG_00006,MD_MAG_00007,MD_MAG_00008,MD_MAG_00009,MD_MAG_00010,MD_MAG_00011,MD_MAG_00012,MD_MAG_00013,MD_MAG_00014,MD_MAG_00015,MD_MAG_00016,MD_MAG_00018,MD_MAG_00022,MD_MAG_00023,MD_MAG_00024,MD_MAG_00028,MD_MAG_00036,MD_MAG_00038,MD_MAG_00040,MD_MAG_00044,MD_MAG_00061,MD_MAG_00062,MD_MAG_00066,MD_MAG_00067,MD_MAG_00068,MD_MAG_00069,MD_MAG_00…	0.430233	86	0.588235	68
GABA biosynthesis, eukaryotes, putrescine => GABA	3.13599	0.0765819	0.12963	YES	M00135	MD_MAG_00002,MD_MAG_00003,MD_MAG_00012,MD_MAG_00013,MD_MAG_00014,MD_MAG_00015,MD_MAG_00016,MD_MAG_00021,MD_MAG_00031,MD_MAG_00037,MD_MAG_00041,MD_MAG_00045,MD_MAG_00063,MD_MAG_00064,MD_MAG_00065,MD_MAG_00066,MD_MAG_00067,MD_MAG_00072,MD_MAG_00073,MD_MAG_00078,MD_MAG_00079,MD_MAG_00084,MD_MAG_00094,MD_MAG_00095,MD_MAG_00107,MD_MAG_00108,MD_MAG_00109,MD_MAG_00113,MD_MAG_00116,MD_MAG_00122,MD_MAG_00…	0.186047	86	0.308824	68
Phosphatidylethanolamine (PE) biosynthesis, PA => PS => PE	3.11956	0.0773577	0.12963	NO	M00093	MD_MAG_00001,MD_MAG_00002,MD_MAG_00003,MD_MAG_00004,MD_MAG_00005,MD_MAG_00009,MD_MAG_00010,MD_MAG_00011,MD_MAG_00012,MD_MAG_00013,MD_MAG_00014,MD_MAG_00015,MD_MAG_00016,MD_MAG_00017,MD_MAG_00018,MD_MAG_00019,MD_MAG_00022,MD_MAG_00025,MD_MAG_00026,MD_MAG_00029,MD_MAG_00031,MD_MAG_00033,MD_MAG_00035,MD_MAG_00036,MD_MAG_00038,MD_MAG_00045,MD_MAG_00047,MD_MAG_00048,MD_MAG_00053,MD_MAG_00054,MD_MAG_00…	0.569767	86	0.426471	68
2-Oxocarboxylic acid chain extension, 2-oxoglutarate => 2-oxoadipate => 2-oxopimelate => 2-oxosuberate	1.6022	0.205591	0.143984	NO	M00608	MD_MAG_00153,MD_MAG_00154	0.0232558	86	0	68
Coenzyme A biosynthesis, archaea, 2-oxoisovalerate => 4-phosphopantoate => CoA	1.6022	0.205591	0.143984	NO	M00914	MD_MAG_00153,MD_MAG_00154	0.0232558	86	0	68
Coenzyme F430 biosynthesis, sirohydrochlorin => coenzyme F430	1.6022	0.205591	0.143984	NO	M00836	MD_MAG_00153,MD_MAG_00154	0.0232558	86	0	68
Coenzyme M biosynthesis	1.6022	0.205591	0.143984	NO	M00358	MD_MAG_00033,MD_MAG_00154	0.0232558	86	0	68
Incomplete reductive citrate cycle, acetyl-CoA => oxoglutarate	1.6022	0.205591	0.143984	NO	M00620	MD_MAG_00153,MD_MAG_00154	0.0232558	86	0	68
Lysine degradation, lysine => saccharopine => acetoacetyl-CoA	1.6022	0.205591	0.143984	NO	M00032	MD_MAG_00082,MD_MAG_00083	0.0232558	86	0	68
Melatonin biosynthesis, plants, tryptophan => serotonin => melatonin	1.6022	0.205591	0.143984	NO	M00936	MD_MAG_00019,MD_MAG_00117	0.0232558	86	0	68
Methanofuran biosynthesis	1.6022	0.205591	0.143984	NO	M00935	MD_MAG_00153,MD_MAG_00154	0.0232558	86	0	68
Methanogenesis, CO2 => methane	1.6022	0.205591	0.143984	NO	M00567	MD_MAG_00153,MD_MAG_00154	0.0232558	86	0	68
Methanogenesis, acetate => methane	1.6022	0.205591	0.143984	NO	M00357	MD_MAG_00153,MD_MAG_00154	0.0232558	86	0	68
Methanogenesis, methanol => methane	1.6022	0.205591	0.143984	NO	M00356	MD_MAG_00153,MD_MAG_00154	0.0232558	86	0	68
Multidrug resistance, efflux pump MexEF-OprN	1.6022	0.205591	0.143984	NO	M00641	MD_MAG_00078,MD_MAG_00079	0.0232558	86	0	68
Multidrug resistance, efflux pump MexXY-OprM	1.6022	0.205591	0.143984	NO	M00643	MD_MAG_00078,MD_MAG_00079	0.0232558	86	0	68
Pyocyanine biosynthesis, chorismate => pyocyanine	1.6022	0.205591	0.143984	NO	M00835	MD_MAG_00078,MD_MAG_00079	0.0232558	86	0	68
Reductive acetyl-CoA pathway (Wood-Ljungdahl pathway)	1.6022	0.205591	0.143984	NO	M00377	MD_MAG_00043,MD_MAG_00153	0.0232558	86	0	68
Staphyloferrin B biosynthesis, L-serine => staphyloferrin B	1.6022	0.205591	0.143984	NO	M00875	MD_MAG_00019,MD_MAG_00045	0.0232558	86	0	68
Staphylopine biosynthesis, L-histidine => staphylopine	1.6022	0.205591	0.143984	NO	M00949	MD_MAG_00078,MD_MAG_00079	0.0232558	86	0	68
Multidrug resistance, efflux pump MexPQ-OpmE	1.91327	0.1666	0.143984	NO	M00769	MD_MAG_00027,MD_MAG_00078,MD_MAG_00079,MD_MAG_00113,MD_MAG_00114,MD_MAG_00115	0.0581395	86	0.0147059	68
C10-C20 isoprenoid biosynthesis, plants	1.68468	0.194303	0.143984	NO	M00366	MD_MAG_00001,MD_MAG_00002,MD_MAG_00004,MD_MAG_00005,MD_MAG_00009,MD_MAG_00010,MD_MAG_00012,MD_MAG_00013,MD_MAG_00014,MD_MAG_00015,MD_MAG_00019,MD_MAG_00022,MD_MAG_00031,MD_MAG_00043,MD_MAG_00047,MD_MAG_00078,MD_MAG_00079	0.139535	86	0.0735294	68
Sulfate-sulfur assimilation	1.74941	0.185951	0.143984	NO	M00616	MD_MAG_00004,MD_MAG_00005,MD_MAG_00009,MD_MAG_00012,MD_MAG_00013,MD_MAG_00014,MD_MAG_00015,MD_MAG_00016,MD_MAG_00017,MD_MAG_00018,MD_MAG_00019,MD_MAG_00022,MD_MAG_00025,MD_MAG_00030,MD_MAG_00031,MD_MAG_00036,MD_MAG_00038,MD_MAG_00045,MD_MAG_00047,MD_MAG_00063,MD_MAG_00064,MD_MAG_00065,MD_MAG_00068,MD_MAG_00069,MD_MAG_00070,MD_MAG_00074,MD_MAG_00075,MD_MAG_00078,MD_MAG_00079,MD_MAG_00080,MD_MAG_00…	0.348837	86	0.25	68
Lipoic acid biosynthesis, animals and bacteria, octanoyl-ACP => dihydrolipoyl-H => dihydrolipoyl-E2	1.58442	0.208126	0.143984	NO	M00883	MD_MAG_00004,MD_MAG_00005,MD_MAG_00006,MD_MAG_00009,MD_MAG_00010,MD_MAG_00012,MD_MAG_00013,MD_MAG_00014,MD_MAG_00015,MD_MAG_00019,MD_MAG_00025,MD_MAG_00031,MD_MAG_00035,MD_MAG_00037,MD_MAG_00038,MD_MAG_00047,MD_MAG_00048,MD_MAG_00078,MD_MAG_00079,MD_MAG_00117,MD_MAG_00150,MD_MAG_00151	0.174419	86	0.102941	68
Benzene degradation, benzene => catechol	1.5845	0.208114	0.143984	YES	M00548	MD_MAG_00045,MD_MAG_00063,MD_MAG_00065,MD_MAG_00109	0.0116279	86	0.0441176	68
Vancomycin resistance, D-Ala-D-Lac type	1.5845	0.208114	0.143984	YES	M00651	MD_MAG_00047,MD_MAG_00139,MD_MAG_00140,MD_MAG_00141	0.0116279	86	0.0441176	68
Cholesterol biosynthesis, squalene 2,3-epoxide => cholesterol	2.21209	0.136933	0.143984	YES	M00101	MD_MAG_00004,MD_MAG_00005,MD_MAG_00009,MD_MAG_00010,MD_MAG_00012,MD_MAG_00013,MD_MAG_00014	0.0232558	86	0.0735294	68
Ascorbate degradation, ascorbate => D-xylulose-5P	1.82311	0.176943	0.143984	YES	M00550	MD_MAG_00038,MD_MAG_00068,MD_MAG_00069,MD_MAG_00070,MD_MAG_00090,MD_MAG_00121,MD_MAG_00123,MD_MAG_00137,MD_MAG_00150,MD_MAG_00151,MD_MAG_00152	0.0465116	86	0.102941	68
Malonate semialdehyde pathway, propanoyl-CoA => acetyl-CoA	1.82311	0.176943	0.143984	YES	M00013	MD_MAG_00002,MD_MAG_00003,MD_MAG_00007,MD_MAG_00008,MD_MAG_00009,MD_MAG_00010,MD_MAG_00012,MD_MAG_00013,MD_MAG_00014,MD_MAG_00015,MD_MAG_00016	0.0465116	86	0.102941	68
Ergocalciferol biosynthesis, squalene 2,3-epoxide => ergosterol/ergocalciferol	1.73984	0.187159	0.143984	YES	M00102	MD_MAG_00003,MD_MAG_00004,MD_MAG_00005,MD_MAG_00007,MD_MAG_00008,MD_MAG_00009,MD_MAG_00010,MD_MAG_00011,MD_MAG_00012,MD_MAG_00013,MD_MAG_00014,MD_MAG_00015,MD_MAG_00016	0.0581395	86	0.117647	68
Inositol phosphate metabolism, PI=> PIP2 => Ins(1,4,5)P3 => Ins(1,3,4,5)P4	1.73984	0.187159	0.143984	YES	M00130	MD_MAG_00002,MD_MAG_00004,MD_MAG_00005,MD_MAG_00007,MD_MAG_00008,MD_MAG_00009,MD_MAG_00010,MD_MAG_00011,MD_MAG_00012,MD_MAG_00013,MD_MAG_00014,MD_MAG_00015,MD_MAG_00016	0.0581395	86	0.117647	68
Multidrug resistance, efflux pump AdeABC	1.73984	0.187159	0.143984	YES	M00649	MD_MAG_00018,MD_MAG_00022,MD_MAG_00025,MD_MAG_00036,MD_MAG_00045,MD_MAG_00084,MD_MAG_00113,MD_MAG_00131,MD_MAG_00132,MD_MAG_00133,MD_MAG_00150,MD_MAG_00151,MD_MAG_00152	0.0581395	86	0.117647	68
N-glycan biosynthesis, high-mannose type	1.73984	0.187159	0.143984	YES	M00074	MD_MAG_00004,MD_MAG_00005,MD_MAG_00006,MD_MAG_00007,MD_MAG_00008,MD_MAG_00009,MD_MAG_00010,MD_MAG_00011,MD_MAG_00012,MD_MAG_00013,MD_MAG_00014,MD_MAG_00015,MD_MAG_00016	0.0581395	86	0.117647	68
D-galactonate degradation, De Ley-Doudoroff pathway, D-galactonate => glycerate-3P	1.75847	0.184815	0.143984	YES	M00552	MD_MAG_00018,MD_MAG_00022,MD_MAG_00025,MD_MAG_00038,MD_MAG_00046,MD_MAG_00076,MD_MAG_00077,MD_MAG_00080,MD_MAG_00081,MD_MAG_00084,MD_MAG_00085,MD_MAG_00088,MD_MAG_00089,MD_MAG_00110,MD_MAG_00111,MD_MAG_00113,MD_MAG_00121,MD_MAG_00123,MD_MAG_00125,MD_MAG_00127,MD_MAG_00137,MD_MAG_00139,MD_MAG_00140,MD_MAG_00141,MD_MAG_00148,MD_MAG_00149,MD_MAG_00150,MD_MAG_00151,MD_MAG_00152	0.151163	86	0.235294	68
Lysine degradation, bacteria, L-lysine => glutarate => succinate/acetyl-CoA	2.10717	0.146611	0.143984	YES	M00957	MD_MAG_00017,MD_MAG_00024,MD_MAG_00025,MD_MAG_00027,MD_MAG_00028,MD_MAG_00038,MD_MAG_00040,MD_MAG_00045,MD_MAG_00059,MD_MAG_00061,MD_MAG_00062,MD_MAG_00063,MD_MAG_00064,MD_MAG_00065,MD_MAG_00074,MD_MAG_00075,MD_MAG_00078,MD_MAG_00079,MD_MAG_00080,MD_MAG_00081,MD_MAG_00084,MD_MAG_00085,MD_MAG_00092,MD_MAG_00093,MD_MAG_00096,MD_MAG_00097,MD_MAG_00100,MD_MAG_00101,MD_MAG_00109,MD_MAG_00113,MD_MAG_00…	0.232558	86	0.338235	68
Leucine degradation, leucine => acetoacetate + acetyl-CoA	1.77753	0.182453	0.143984	YES	M00036	MD_MAG_00001,MD_MAG_00002,MD_MAG_00003,MD_MAG_00017,MD_MAG_00018,MD_MAG_00023,MD_MAG_00025,MD_MAG_00026,MD_MAG_00027,MD_MAG_00029,MD_MAG_00031,MD_MAG_00036,MD_MAG_00037,MD_MAG_00039,MD_MAG_00041,MD_MAG_00044,MD_MAG_00047,MD_MAG_00048,MD_MAG_00059,MD_MAG_00060,MD_MAG_00061,MD_MAG_00063,MD_MAG_00064,MD_MAG_00065,MD_MAG_00066,MD_MAG_00067,MD_MAG_00071,MD_MAG_00072,MD_MAG_00073,MD_MAG_00077,MD_MAG_00…	0.406977	86	0.514706	68
Nucleotide sugar biosynthesis, glucose => UDP-glucose	2.02357	0.154875	0.143984	YES	M00549	MD_MAG_00002,MD_MAG_00003,MD_MAG_00004,MD_MAG_00005,MD_MAG_00006,MD_MAG_00007,MD_MAG_00008,MD_MAG_00009,MD_MAG_00010,MD_MAG_00011,MD_MAG_00012,MD_MAG_00013,MD_MAG_00014,MD_MAG_00015,MD_MAG_00016,MD_MAG_00017,MD_MAG_00018,MD_MAG_00019,MD_MAG_00020,MD_MAG_00022,MD_MAG_00023,MD_MAG_00024,MD_MAG_00025,MD_MAG_00027,MD_MAG_00028,MD_MAG_00031,MD_MAG_00032,MD_MAG_00034,MD_MAG_00035,MD_MAG_00036,MD_MAG_00…	0.709302	86	0.808824	68
Guanine ribonucleotide degradation, GMP => Urate	1.60713	0.204895	0.143984	YES	M00959	MD_MAG_00002,MD_MAG_00003,MD_MAG_00004,MD_MAG_00005,MD_MAG_00007,MD_MAG_00008,MD_MAG_00009,MD_MAG_00010,MD_MAG_00011,MD_MAG_00012,MD_MAG_00013,MD_MAG_00014,MD_MAG_00015,MD_MAG_00016,MD_MAG_00017,MD_MAG_00018,MD_MAG_00019,MD_MAG_00020,MD_MAG_00021,MD_MAG_00022,MD_MAG_00023,MD_MAG_00025,MD_MAG_00026,MD_MAG_00027,MD_MAG_00028,MD_MAG_00031,MD_MAG_00032,MD_MAG_00036,MD_MAG_00037,MD_MAG_00038,MD_MAG_00…	0.72093	86	0.808824	68
Reductive pentose phosphate cycle, ribulose-5P => glyceraldehyde-3P	1.78844	0.181116	0.143984	YES	M00166	MD_MAG_00001,MD_MAG_00002,MD_MAG_00004,MD_MAG_00005,MD_MAG_00008,MD_MAG_00009,MD_MAG_00010,MD_MAG_00011,MD_MAG_00012,MD_MAG_00013,MD_MAG_00014,MD_MAG_00015,MD_MAG_00017,MD_MAG_00018,MD_MAG_00019,MD_MAG_00020,MD_MAG_00022,MD_MAG_00023,MD_MAG_00024,MD_MAG_00025,MD_MAG_00026,MD_MAG_00028,MD_MAG_00029,MD_MAG_00031,MD_MAG_00032,MD_MAG_00033,MD_MAG_00035,MD_MAG_00036,MD_MAG_00037,MD_MAG_00038,MD_MAG_00…	0.802326	86	0.882353	68
C10-C20 isoprenoid biosynthesis, bacteria	2.06437	0.150778	0.143984	YES	M00364	MD_MAG_00001,MD_MAG_00002,MD_MAG_00004,MD_MAG_00005,MD_MAG_00009,MD_MAG_00010,MD_MAG_00011,MD_MAG_00012,MD_MAG_00013,MD_MAG_00014,MD_MAG_00015,MD_MAG_00017,MD_MAG_00019,MD_MAG_00020,MD_MAG_00021,MD_MAG_00022,MD_MAG_00023,MD_MAG_00024,MD_MAG_00025,MD_MAG_00026,MD_MAG_00027,MD_MAG_00028,MD_MAG_00029,MD_MAG_00030,MD_MAG_00031,MD_MAG_00032,MD_MAG_00033,MD_MAG_00034,MD_MAG_00037,MD_MAG_00038,MD_MAG_00…	0.813953	86	0.897059	68
Ornithine biosynthesis, glutamate => ornithine	2.06437	0.150778	0.143984	YES	M00028	MD_MAG_00003,MD_MAG_00004,MD_MAG_00005,MD_MAG_00006,MD_MAG_00007,MD_MAG_00008,MD_MAG_00009,MD_MAG_00010,MD_MAG_00011,MD_MAG_00012,MD_MAG_00013,MD_MAG_00014,MD_MAG_00015,MD_MAG_00016,MD_MAG_00017,MD_MAG_00018,MD_MAG_00019,MD_MAG_00020,MD_MAG_00021,MD_MAG_00022,MD_MAG_00023,MD_MAG_00024,MD_MAG_00025,MD_MAG_00026,MD_MAG_00027,MD_MAG_00028,MD_MAG_00029,MD_MAG_00031,MD_MAG_00032,MD_MAG_00034,MD_MAG_00…	0.813953	86	0.897059	68
NADH:quinone oxidoreductase, prokaryotes	1.96743	0.160721	0.143984	NO	M00144	MD_MAG_00017,MD_MAG_00022,MD_MAG_00025,MD_MAG_00026,MD_MAG_00027,MD_MAG_00029,MD_MAG_00030,MD_MAG_00032,MD_MAG_00034,MD_MAG_00036,MD_MAG_00037,MD_MAG_00038,MD_MAG_00041,MD_MAG_00045,MD_MAG_00049,MD_MAG_00053,MD_MAG_00054,MD_MAG_00055,MD_MAG_00059,MD_MAG_00063,MD_MAG_00065,MD_MAG_00068,MD_MAG_00069,MD_MAG_00070,MD_MAG_00074,MD_MAG_00075,MD_MAG_00076,MD_MAG_00077,MD_MAG_00078,MD_MAG_00079,MD_MAG_00…	0.465116	86	0.352941	68
Pimeloyl-ACP biosynthesis, BioC-BioH pathway, malonyl-ACP => pimeloyl-ACP	1.68536	0.194213	0.143984	NO	M00572	MD_MAG_00017,MD_MAG_00018,MD_MAG_00019,MD_MAG_00022,MD_MAG_00025,MD_MAG_00026,MD_MAG_00027,MD_MAG_00029,MD_MAG_00031,MD_MAG_00033,MD_MAG_00034,MD_MAG_00035,MD_MAG_00036,MD_MAG_00037,MD_MAG_00038,MD_MAG_00042,MD_MAG_00043,MD_MAG_00045,MD_MAG_00047,MD_MAG_00053,MD_MAG_00054,MD_MAG_00055,MD_MAG_00058,MD_MAG_00059,MD_MAG_00061,MD_MAG_00063,MD_MAG_00064,MD_MAG_00065,MD_MAG_00068,MD_MAG_00069,MD_MAG_00…	0.546512	86	0.441176	68
Pentose phosphate pathway, oxidative phase, glucose 6P => ribulose 5P	3.54681	0.0596599	0.11247	YES	M00006	MD_MAG_00001,MD_MAG_00003,MD_MAG_00004,MD_MAG_00005,MD_MAG_00006,MD_MAG_00007,MD_MAG_00008,MD_MAG_00009,MD_MAG_00010,MD_MAG_00011,MD_MAG_00012,MD_MAG_00013,MD_MAG_00014,MD_MAG_00015,MD_MAG_00016,MD_MAG_00018,MD_MAG_00019,MD_MAG_00020,MD_MAG_00021,MD_MAG_00022,MD_MAG_00023,MD_MAG_00024,MD_MAG_00025,MD_MAG_00027,MD_MAG_00031,MD_MAG_00034,MD_MAG_00037,MD_MAG_00038,MD_MAG_00040,MD_MAG_00041,MD_MAG_00…	0.639535	86	0.779412	68
Multidrug resistance, efflux pump AbcA	3.42925	0.064051	0.117803	NO	M00700	MD_MAG_00019,MD_MAG_00031,MD_MAG_00048,MD_MAG_00050,MD_MAG_00051,MD_MAG_00052,MD_MAG_00117,MD_MAG_00137	0.0813953	86	0.0147059	68
Fatty acid elongation in mitochondria	3.24713	0.0715485	0.125472	NO	M00085	MD_MAG_00001,MD_MAG_00002,MD_MAG_00046,MD_MAG_00048	0.0465116	86	0	68
Leucine biosynthesis, 2-oxoisovalerate => 2-oxoisocaproate	3.26858	0.0706186	0.125472	YES	M00432	MD_MAG_00003,MD_MAG_00004,MD_MAG_00005,MD_MAG_00006,MD_MAG_00007,MD_MAG_00008,MD_MAG_00009,MD_MAG_00010,MD_MAG_00011,MD_MAG_00012,MD_MAG_00013,MD_MAG_00014,MD_MAG_00015,MD_MAG_00016,MD_MAG_00017,MD_MAG_00019,MD_MAG_00020,MD_MAG_00022,MD_MAG_00023,MD_MAG_00024,MD_MAG_00025,MD_MAG_00027,MD_MAG_00028,MD_MAG_00031,MD_MAG_00032,MD_MAG_00034,MD_MAG_00036,MD_MAG_00037,MD_MAG_00038,MD_MAG_00039,MD_MAG_00…	0.732558	86	0.852941	68
Benzoate degradation, cyclohexanecarboxylic acid =>pimeloyl-CoA	2.41922	0.119855	0.136938	NO	M00540	MD_MAG_00031,MD_MAG_00080,MD_MAG_00081	0.0348837	86	0	68
Cytochrome aa3-600 menaquinol oxidase	2.41922	0.119855	0.136938	NO	M00416	MD_MAG_00031,MD_MAG_00048,MD_MAG_00117	0.0348837	86	0	68
Ectoine degradation, ectoine => aspartate	2.41922	0.119855	0.136938	NO	M00919	MD_MAG_00025,MD_MAG_00074,MD_MAG_00075	0.0348837	86	0	68
Methanogen	2.41922	0.119855	0.136938	NO	M00617	MD_MAG_00034,MD_MAG_00153,MD_MAG_00154	0.0348837	86	0	68
Methanogenesis, methylamine/dimethylamine/trimethylamine => methane	2.41922	0.119855	0.136938	NO	M00563	MD_MAG_00034,MD_MAG_00153,MD_MAG_00154	0.0348837	86	0	68
Multidrug resistance, efflux pump MdtEF-TolC	2.41922	0.119855	0.136938	NO	M00697	MD_MAG_00038,MD_MAG_00078,MD_MAG_00079	0.0348837	86	0	68
Toluene degradation, toluene => benzoate	2.41922	0.119855	0.136938	NO	M00538	MD_MAG_00024,MD_MAG_00045,MD_MAG_00115	0.0348837	86	0	68
Xylene degradation, xylene => methylbenzoate	2.41922	0.119855	0.136938	NO	M00537	MD_MAG_00024,MD_MAG_00045,MD_MAG_00115	0.0348837	86	0	68
Arginine succinyltransferase pathway, arginine => glutamate	2.55845	0.109706	0.136938	NO	M00879	MD_MAG_00022,MD_MAG_00027,MD_MAG_00036,MD_MAG_00038,MD_MAG_00078,MD_MAG_00079,MD_MAG_00110,MD_MAG_00111,MD_MAG_00121,MD_MAG_00123,MD_MAG_00150,MD_MAG_00151,MD_MAG_00152	0.116279	86	0.0441176	68
Ascorbate biosynthesis, animals, glucose-1P => ascorbate	2.5627	0.109412	0.136938	YES	M00129	MD_MAG_00088,MD_MAG_00089	0	86	0.0294118	68
Phosphatidylcholine (PC) biosynthesis, choline => PC	2.89683	0.088754	0.136938	YES	M00090	MD_MAG_00004,MD_MAG_00005,MD_MAG_00006,MD_MAG_00007,MD_MAG_00008,MD_MAG_00009,MD_MAG_00010,MD_MAG_00012,MD_MAG_00013,MD_MAG_00014	0.0348837	86	0.102941	68
Riboflavin biosynthesis, fungi, GTP => riboflavin/FMN/FAD	2.67444	0.101971	0.136938	YES	M00911	MD_MAG_00004,MD_MAG_00005,MD_MAG_00007,MD_MAG_00008,MD_MAG_00009,MD_MAG_00010,MD_MAG_00011,MD_MAG_00012,MD_MAG_00013,MD_MAG_00014,MD_MAG_00015,MD_MAG_00016	0.0465116	86	0.117647	68
Acylglycerol degradation	2.54912	0.110356	0.136938	YES	M00098	MD_MAG_00001,MD_MAG_00002,MD_MAG_00003,MD_MAG_00004,MD_MAG_00005,MD_MAG_00006,MD_MAG_00007,MD_MAG_00008,MD_MAG_00009,MD_MAG_00010,MD_MAG_00011,MD_MAG_00012,MD_MAG_00013,MD_MAG_00014,MD_MAG_00015,MD_MAG_00016,MD_MAG_00017,MD_MAG_00019,MD_MAG_00025,MD_MAG_00029,MD_MAG_00032,MD_MAG_00034,MD_MAG_00036,MD_MAG_00037,MD_MAG_00040,MD_MAG_00041,MD_MAG_00045,MD_MAG_00049,MD_MAG_00063,MD_MAG_00064,MD_MAG_00…	0.302326	86	0.426471	68
Cytochrome bc1 complex respiratory unit	2.63338	0.104639	0.136938	YES	M00151	MD_MAG_00001,MD_MAG_00002,MD_MAG_00003,MD_MAG_00004,MD_MAG_00005,MD_MAG_00009,MD_MAG_00010,MD_MAG_00011,MD_MAG_00012,MD_MAG_00013,MD_MAG_00014,MD_MAG_00015,MD_MAG_00016,MD_MAG_00017,MD_MAG_00018,MD_MAG_00023,MD_MAG_00024,MD_MAG_00025,MD_MAG_00027,MD_MAG_00028,MD_MAG_00031,MD_MAG_00039,MD_MAG_00040,MD_MAG_00041,MD_MAG_00044,MD_MAG_00046,MD_MAG_00047,MD_MAG_00049,MD_MAG_00059,MD_MAG_00060,MD_MAG_00…	0.44186	86	0.573529	68
CAM (Crassulacean acid metabolism), dark	2.48072	0.11525	0.136938	YES	M00168	MD_MAG_00001,MD_MAG_00002,MD_MAG_00004,MD_MAG_00005,MD_MAG_00007,MD_MAG_00008,MD_MAG_00009,MD_MAG_00010,MD_MAG_00011,MD_MAG_00012,MD_MAG_00013,MD_MAG_00014,MD_MAG_00015,MD_MAG_00016,MD_MAG_00017,MD_MAG_00018,MD_MAG_00019,MD_MAG_00020,MD_MAG_00022,MD_MAG_00023,MD_MAG_00025,MD_MAG_00027,MD_MAG_00028,MD_MAG_00031,MD_MAG_00032,MD_MAG_00034,MD_MAG_00035,MD_MAG_00036,MD_MAG_00037,MD_MAG_00038,MD_MAG_00…	0.697674	86	0.808824	68
Tyrosine degradation, tyrosine => homogentisate	2.46508	0.116402	0.136938	NO	M00044	MD_MAG_00001,MD_MAG_00002,MD_MAG_00017,MD_MAG_00026,MD_MAG_00027,MD_MAG_00029,MD_MAG_00032,MD_MAG_00036,MD_MAG_00037,MD_MAG_00045,MD_MAG_00063,MD_MAG_00064,MD_MAG_00065,MD_MAG_00076,MD_MAG_00077,MD_MAG_00078,MD_MAG_00079,MD_MAG_00080,MD_MAG_00081,MD_MAG_00082,MD_MAG_00083,MD_MAG_00086,MD_MAG_00087,MD_MAG_00088,MD_MAG_00089,MD_MAG_00098,MD_MAG_00099,MD_MAG_00109,MD_MAG_00115,MD_MAG_00131,MD_MAG_00…	0.267442	86	0.161765	68
Histidine biosynthesis, PRPP => histidine	2.46508	0.116402	0.136938	YES	M00026	MD_MAG_00003,MD_MAG_00004,MD_MAG_00005,MD_MAG_00007,MD_MAG_00008,MD_MAG_00009,MD_MAG_00010,MD_MAG_00011,MD_MAG_00012,MD_MAG_00013,MD_MAG_00014,MD_MAG_00015,MD_MAG_00016,MD_MAG_00017,MD_MAG_00018,MD_MAG_00019,MD_MAG_00020,MD_MAG_00021,MD_MAG_00022,MD_MAG_00023,MD_MAG_00024,MD_MAG_00025,MD_MAG_00027,MD_MAG_00028,MD_MAG_00031,MD_MAG_00035,MD_MAG_00036,MD_MAG_00037,MD_MAG_00038,MD_MAG_00039,MD_MAG_00…	0.732558	86	0.838235	68
Serine biosynthesis, glycerate-3P => serine	2.59047	0.107509	0.136938	YES	M00020	MD_MAG_00001,MD_MAG_00003,MD_MAG_00004,MD_MAG_00005,MD_MAG_00007,MD_MAG_00008,MD_MAG_00009,MD_MAG_00010,MD_MAG_00012,MD_MAG_00013,MD_MAG_00014,MD_MAG_00015,MD_MAG_00016,MD_MAG_00017,MD_MAG_00019,MD_MAG_00020,MD_MAG_00022,MD_MAG_00023,MD_MAG_00024,MD_MAG_00025,MD_MAG_00026,MD_MAG_00027,MD_MAG_00028,MD_MAG_00029,MD_MAG_00031,MD_MAG_00033,MD_MAG_00035,MD_MAG_00036,MD_MAG_00038,MD_MAG_00039,MD_MAG_00…	0.802326	86	0.897059	68
Cysteine biosynthesis, serine => cysteine	2.96694	0.0849824	0.136938	YES	M00021	MD_MAG_00004,MD_MAG_00005,MD_MAG_00006,MD_MAG_00007,MD_MAG_00008,MD_MAG_00009,MD_MAG_00010,MD_MAG_00011,MD_MAG_00012,MD_MAG_00013,MD_MAG_00014,MD_MAG_00015,MD_MAG_00016,MD_MAG_00017,MD_MAG_00018,MD_MAG_00019,MD_MAG_00020,MD_MAG_00021,MD_MAG_00022,MD_MAG_00023,MD_MAG_00024,MD_MAG_00025,MD_MAG_00027,MD_MAG_00028,MD_MAG_00029,MD_MAG_00031,MD_MAG_00032,MD_MAG_00034,MD_MAG_00036,MD_MAG_00037,MD_MAG_00…	0.813953	86	0.911765	68
Pyrimidine ribonucleotide biosynthesis, UMP => UDP/UTP,CDP/CTP	2.65704	0.103092	0.136938	YES	M00052	MD_MAG_00001,MD_MAG_00002,MD_MAG_00003,MD_MAG_00004,MD_MAG_00005,MD_MAG_00007,MD_MAG_00008,MD_MAG_00009,MD_MAG_00010,MD_MAG_00011,MD_MAG_00012,MD_MAG_00013,MD_MAG_00014,MD_MAG_00015,MD_MAG_00016,MD_MAG_00017,MD_MAG_00018,MD_MAG_00019,MD_MAG_00020,MD_MAG_00022,MD_MAG_00023,MD_MAG_00024,MD_MAG_00025,MD_MAG_00026,MD_MAG_00027,MD_MAG_00028,MD_MAG_00029,MD_MAG_00031,MD_MAG_00032,MD_MAG_00033,MD_MAG_00…	0.860465	86	0.941176	68
CMP-KDO biosynthesis	2.5431	0.110777	0.136938	NO	M00063	MD_MAG_00017,MD_MAG_00022,MD_MAG_00025,MD_MAG_00026,MD_MAG_00027,MD_MAG_00029,MD_MAG_00032,MD_MAG_00033,MD_MAG_00036,MD_MAG_00038,MD_MAG_00045,MD_MAG_00052,MD_MAG_00063,MD_MAG_00064,MD_MAG_00065,MD_MAG_00068,MD_MAG_00069,MD_MAG_00070,MD_MAG_00074,MD_MAG_00075,MD_MAG_00076,MD_MAG_00077,MD_MAG_00078,MD_MAG_00079,MD_MAG_00080,MD_MAG_00081,MD_MAG_00082,MD_MAG_00083,MD_MAG_00084,MD_MAG_00085,MD_MAG_00…	0.418605	86	0.294118	68
Pyrimidine degradation, uracil => beta-alanine, thymine => 3-aminoisobutanoate	2.39499	0.121725	0.136999	NO	M00046	MD_MAG_00001,MD_MAG_00015,MD_MAG_00017,MD_MAG_00018,MD_MAG_00025,MD_MAG_00031,MD_MAG_00048,MD_MAG_00074,MD_MAG_00075,MD_MAG_00078,MD_MAG_00079,MD_MAG_00080,MD_MAG_00081,MD_MAG_00085,MD_MAG_00090,MD_MAG_00091,MD_MAG_00113,MD_MAG_00117,MD_MAG_00150,MD_MAG_00151,MD_MAG_00152	0.174419	86	0.0882353	68
Proline metabolism	2.34042	0.126055	0.139787	YES	M00972	MD_MAG_00001,MD_MAG_00002,MD_MAG_00003,MD_MAG_00004,MD_MAG_00005,MD_MAG_00006,MD_MAG_00007,MD_MAG_00008,MD_MAG_00009,MD_MAG_00010,MD_MAG_00011,MD_MAG_00012,MD_MAG_00013,MD_MAG_00014,MD_MAG_00015,MD_MAG_00016,MD_MAG_00023,MD_MAG_00026,MD_MAG_00029,MD_MAG_00031,MD_MAG_00037,MD_MAG_00044,MD_MAG_00046,MD_MAG_00048,MD_MAG_00049,MD_MAG_00066,MD_MAG_00067,MD_MAG_00071,MD_MAG_00072,MD_MAG_00073,MD_MAG_00…	0.348837	86	0.470588	68
Shikimate pathway, phosphoenolpyruvate + erythrose-4P => chorismate	2.27332	0.131618	0.143841	YES	M00022	MD_MAG_00001,MD_MAG_00003,MD_MAG_00004,MD_MAG_00005,MD_MAG_00006,MD_MAG_00007,MD_MAG_00008,MD_MAG_00009,MD_MAG_00010,MD_MAG_00011,MD_MAG_00012,MD_MAG_00013,MD_MAG_00014,MD_MAG_00015,MD_MAG_00016,MD_MAG_00017,MD_MAG_00018,MD_MAG_00019,MD_MAG_00022,MD_MAG_00023,MD_MAG_00024,MD_MAG_00025,MD_MAG_00026,MD_MAG_00027,MD_MAG_00028,MD_MAG_00029,MD_MAG_00031,MD_MAG_00033,MD_MAG_00034,MD_MAG_00036,MD_MAG_00…	0.790698	86	0.882353	68
Assimilatory nitrate reduction, nitrate => ammonia	1.55515	0.212377	0.14559	NO	M00531	MD_MAG_00007,MD_MAG_00008,MD_MAG_00015,MD_MAG_00016,MD_MAG_00019,MD_MAG_00021,MD_MAG_00022,MD_MAG_00032,MD_MAG_00036,MD_MAG_00038,MD_MAG_00045,MD_MAG_00047,MD_MAG_00066,MD_MAG_00067,MD_MAG_00078,MD_MAG_00079,MD_MAG_00088,MD_MAG_00089,MD_MAG_00110,MD_MAG_00111,MD_MAG_00120,MD_MAG_00121,MD_MAG_00122,MD_MAG_00123,MD_MAG_00150,MD_MAG_00151,MD_MAG_00152	0.209302	86	0.132353	68
Biotin biosynthesis, BioI pathway, long-chain-acyl-ACP => pimeloyl-ACP => biotin	1.51684	0.218098	0.148164	NO	M00573	MD_MAG_00017,MD_MAG_00018,MD_MAG_00022,MD_MAG_00025,MD_MAG_00026,MD_MAG_00031,MD_MAG_00034,MD_MAG_00036,MD_MAG_00038,MD_MAG_00045,MD_MAG_00061,MD_MAG_00063,MD_MAG_00065,MD_MAG_00068,MD_MAG_00069,MD_MAG_00070,MD_MAG_00076,MD_MAG_00077,MD_MAG_00078,MD_MAG_00079,MD_MAG_00082,MD_MAG_00083,MD_MAG_00086,MD_MAG_00087,MD_MAG_00094,MD_MAG_00095,MD_MAG_00098,MD_MAG_00099,MD_MAG_00109,MD_MAG_00110,MD_MAG_00…	0.325581	86	0.235294	68
Tyrosine biosynthesis, chorismate => HPP => tyrosine	1.47267	0.224925	0.151438	YES	M00025	MD_MAG_00004,MD_MAG_00005,MD_MAG_00007,MD_MAG_00008,MD_MAG_00009,MD_MAG_00010,MD_MAG_00011,MD_MAG_00012,MD_MAG_00013,MD_MAG_00014,MD_MAG_00015,MD_MAG_00016,MD_MAG_00017,MD_MAG_00018,MD_MAG_00019,MD_MAG_00022,MD_MAG_00023,MD_MAG_00024,MD_MAG_00025,MD_MAG_00028,MD_MAG_00031,MD_MAG_00032,MD_MAG_00034,MD_MAG_00036,MD_MAG_00037,MD_MAG_00038,MD_MAG_00044,MD_MAG_00045,MD_MAG_00046,MD_MAG_00047,MD_MAG_00…	0.627907	86	0.720588	68
Pyrimidine degradation, uracil => 3-hydroxypropanoate	1.36936	0.241922	0.159395	NO	M00939	MD_MAG_00018,MD_MAG_00022,MD_MAG_00036,MD_MAG_00038,MD_MAG_00045,MD_MAG_00110,MD_MAG_00111,MD_MAG_00123,MD_MAG_00150,MD_MAG_00151,MD_MAG_00152	0.0930233	86	0.0441176	68
Fatty acid biosynthesis, initiation	1.35573	0.244279	0.159395	YES	M00082	MD_MAG_00001,MD_MAG_00002,MD_MAG_00003,MD_MAG_00004,MD_MAG_00005,MD_MAG_00006,MD_MAG_00007,MD_MAG_00008,MD_MAG_00009,MD_MAG_00010,MD_MAG_00011,MD_MAG_00012,MD_MAG_00013,MD_MAG_00014,MD_MAG_00015,MD_MAG_00016,MD_MAG_00017,MD_MAG_00018,MD_MAG_00019,MD_MAG_00022,MD_MAG_00023,MD_MAG_00024,MD_MAG_00025,MD_MAG_00026,MD_MAG_00027,MD_MAG_00028,MD_MAG_00029,MD_MAG_00031,MD_MAG_00032,MD_MAG_00034,MD_MAG_00…	0.77907	86	0.852941	68
Pyridoxal-P biosynthesis, erythrose-4P => pyridoxal-P	1.35076	0.245145	0.159395	NO	M00124	MD_MAG_00017,MD_MAG_00018,MD_MAG_00022,MD_MAG_00025,MD_MAG_00026,MD_MAG_00027,MD_MAG_00029,MD_MAG_00032,MD_MAG_00036,MD_MAG_00038,MD_MAG_00045,MD_MAG_00061,MD_MAG_00063,MD_MAG_00064,MD_MAG_00065,MD_MAG_00068,MD_MAG_00069,MD_MAG_00070,MD_MAG_00074,MD_MAG_00075,MD_MAG_00076,MD_MAG_00077,MD_MAG_00078,MD_MAG_00079,MD_MAG_00080,MD_MAG_00081,MD_MAG_00082,MD_MAG_00083,MD_MAG_00084,MD_MAG_00085,MD_MAG_00…	0.383721	86	0.294118	68
Arginine biosynthesis, ornithine => arginine	1.35045	0.245199	0.159395	YES	M00844	MD_MAG_00003,MD_MAG_00004,MD_MAG_00005,MD_MAG_00006,MD_MAG_00007,MD_MAG_00008,MD_MAG_00009,MD_MAG_00010,MD_MAG_00011,MD_MAG_00012,MD_MAG_00013,MD_MAG_00014,MD_MAG_00015,MD_MAG_00016,MD_MAG_00017,MD_MAG_00018,MD_MAG_00019,MD_MAG_00020,MD_MAG_00021,MD_MAG_00022,MD_MAG_00023,MD_MAG_00024,MD_MAG_00025,MD_MAG_00027,MD_MAG_00028,MD_MAG_00029,MD_MAG_00031,MD_MAG_00032,MD_MAG_00034,MD_MAG_00036,MD_MAG_00…	0.813953	86	0.882353	68
Carbazole degradation, carbazole => 2-oxopent-4-enoate + anthranilate	1.27297	0.259209	0.167063	YES	M00544	MD_MAG_00061	0	86	0.0147059	68
UDP-L-FucNAm biosynthesis	1.22289	0.268795	0.171773	NO	M00923	MD_MAG_00045,MD_MAG_00048,MD_MAG_00082,MD_MAG_00083,MD_MAG_00137	0.0465116	86	0.0147059	68
Deoxyribonucleotide biosynthesis, ADP/GDP/CDP/UDP => dATP/dGTP/dCTP/dUTP	1.20606	0.272114	0.172432	YES	M00053	MD_MAG_00001,MD_MAG_00002,MD_MAG_00003,MD_MAG_00004,MD_MAG_00005,MD_MAG_00007,MD_MAG_00008,MD_MAG_00009,MD_MAG_00010,MD_MAG_00011,MD_MAG_00012,MD_MAG_00013,MD_MAG_00014,MD_MAG_00015,MD_MAG_00016,MD_MAG_00017,MD_MAG_00019,MD_MAG_00020,MD_MAG_00022,MD_MAG_00023,MD_MAG_00024,MD_MAG_00025,MD_MAG_00026,MD_MAG_00027,MD_MAG_00028,MD_MAG_00029,MD_MAG_00031,MD_MAG_00032,MD_MAG_00033,MD_MAG_00034,MD_MAG_00…	0.872093	86	0.926471	68
F-type ATPase, eukaryotes	1.15156	0.283222	0.177976	YES	M00158	MD_MAG_00004,MD_MAG_00005,MD_MAG_00006,MD_MAG_00007,MD_MAG_00008,MD_MAG_00009,MD_MAG_00012,MD_MAG_00013	0.0348837	86	0.0735294	68
D-Arginine racemization, D-arginine => L-arginine	1.03186	0.309722	0.178185	NO	M00947	MD_MAG_00001,MD_MAG_00002,MD_MAG_00017,MD_MAG_00061,MD_MAG_00063,MD_MAG_00065,MD_MAG_00074,MD_MAG_00075,MD_MAG_00078,MD_MAG_00079,MD_MAG_00080,MD_MAG_00081,MD_MAG_00109	0.104651	86	0.0588235	68
Formaldehyde assimilation, serine pathway	1.03186	0.309722	0.178185	NO	M00346	MD_MAG_00017,MD_MAG_00036,MD_MAG_00037,MD_MAG_00045,MD_MAG_00047,MD_MAG_00063,MD_MAG_00064,MD_MAG_00065,MD_MAG_00078,MD_MAG_00079,MD_MAG_00080,MD_MAG_00081,MD_MAG_00109	0.104651	86	0.0588235	68
beta-Oxidation, peroxisome, VLCFA	1.06083	0.303026	0.178185	YES	M00861	MD_MAG_00003,MD_MAG_00004,MD_MAG_00005,MD_MAG_00007,MD_MAG_00008,MD_MAG_00009,MD_MAG_00010,MD_MAG_00012,MD_MAG_00013,MD_MAG_00014,MD_MAG_00015,MD_MAG_00016	0.0581395	86	0.102941	68
Lactosylceramide biosynthesis	1.05335	0.304736	0.178185	YES	M00066	MD_MAG_00003,MD_MAG_00007,MD_MAG_00008,MD_MAG_00009,MD_MAG_00010,MD_MAG_00011,MD_MAG_00012,MD_MAG_00013,MD_MAG_00014,MD_MAG_00015,MD_MAG_00016,MD_MAG_00018,MD_MAG_00034,MD_MAG_00090	0.0697674	86	0.117647	68
Lysine biosynthesis, 2-oxoglutarate => 2-oxoadipate	1.05335	0.304736	0.178185	YES	M00433	MD_MAG_00003,MD_MAG_00004,MD_MAG_00005,MD_MAG_00006,MD_MAG_00007,MD_MAG_00008,MD_MAG_00009,MD_MAG_00010,MD_MAG_00011,MD_MAG_00012,MD_MAG_00013,MD_MAG_00014,MD_MAG_00015,MD_MAG_00016	0.0697674	86	0.117647	68
Lysine biosynthesis, AAA pathway, 2-oxoglutarate => 2-aminoadipate => lysine	1.05335	0.304736	0.178185	YES	M00030	MD_MAG_00003,MD_MAG_00004,MD_MAG_00005,MD_MAG_00006,MD_MAG_00007,MD_MAG_00008,MD_MAG_00009,MD_MAG_00010,MD_MAG_00011,MD_MAG_00012,MD_MAG_00013,MD_MAG_00014,MD_MAG_00015,MD_MAG_00016	0.0697674	86	0.117647	68
N-glycan precursor trimming	1.05335	0.304736	0.178185	YES	M00073	MD_MAG_00001,MD_MAG_00004,MD_MAG_00005,MD_MAG_00006,MD_MAG_00007,MD_MAG_00008,MD_MAG_00009,MD_MAG_00010,MD_MAG_00011,MD_MAG_00012,MD_MAG_00013,MD_MAG_00014,MD_MAG_00015,MD_MAG_00016	0.0697674	86	0.117647	68
Succinate dehydrogenase (ubiquinone)	1.05335	0.304736	0.178185	YES	M00148	MD_MAG_00002,MD_MAG_00004,MD_MAG_00005,MD_MAG_00006,MD_MAG_00007,MD_MAG_00008,MD_MAG_00009,MD_MAG_00010,MD_MAG_00011,MD_MAG_00012,MD_MAG_00013,MD_MAG_00014,MD_MAG_00015,MD_MAG_00016	0.0697674	86	0.117647	68
Purine degradation, xanthine => urea	1.02257	0.31191	0.178185	YES	M00546	MD_MAG_00003,MD_MAG_00007,MD_MAG_00008,MD_MAG_00009,MD_MAG_00010,MD_MAG_00012,MD_MAG_00013,MD_MAG_00014,MD_MAG_00015,MD_MAG_00016,MD_MAG_00017,MD_MAG_00018,MD_MAG_00020,MD_MAG_00025,MD_MAG_00028,MD_MAG_00038,MD_MAG_00045,MD_MAG_00063,MD_MAG_00064,MD_MAG_00065,MD_MAG_00074,MD_MAG_00075,MD_MAG_00078,MD_MAG_00079,MD_MAG_00080,MD_MAG_00081,MD_MAG_00084,MD_MAG_00085,MD_MAG_00092,MD_MAG_00093,MD_MAG_00…	0.209302	86	0.279412	68
UDP-N-acetyl-D-glucosamine biosynthesis, prokaryotes, glucose => UDP-GlcNAc	1.1378	0.286117	0.178185	YES	M00909	MD_MAG_00002,MD_MAG_00017,MD_MAG_00018,MD_MAG_00019,MD_MAG_00020,MD_MAG_00022,MD_MAG_00023,MD_MAG_00024,MD_MAG_00025,MD_MAG_00026,MD_MAG_00027,MD_MAG_00031,MD_MAG_00032,MD_MAG_00036,MD_MAG_00037,MD_MAG_00038,MD_MAG_00039,MD_MAG_00040,MD_MAG_00041,MD_MAG_00042,MD_MAG_00043,MD_MAG_00044,MD_MAG_00045,MD_MAG_00046,MD_MAG_00047,MD_MAG_00048,MD_MAG_00049,MD_MAG_00050,MD_MAG_00057,MD_MAG_00058,MD_MAG_00…	0.639535	86	0.720588	68
Pentose phosphate pathway, non-oxidative phase, fructose 6P => ribose 5P	1.03186	0.309722	0.178185	YES	M00007	MD_MAG_00001,MD_MAG_00002,MD_MAG_00003,MD_MAG_00004,MD_MAG_00005,MD_MAG_00006,MD_MAG_00007,MD_MAG_00008,MD_MAG_00009,MD_MAG_00010,MD_MAG_00011,MD_MAG_00012,MD_MAG_00013,MD_MAG_00014,MD_MAG_00015,MD_MAG_00016,MD_MAG_00017,MD_MAG_00018,MD_MAG_00019,MD_MAG_00020,MD_MAG_00021,MD_MAG_00022,MD_MAG_00023,MD_MAG_00024,MD_MAG_00025,MD_MAG_00026,MD_MAG_00027,MD_MAG_00028,MD_MAG_00029,MD_MAG_00031,MD_MAG_00…	0.895349	86	0.941176	68
Coenzyme A biosynthesis, pantothenate => CoA	1.06083	0.303026	0.178185	NO	M00120	MD_MAG_00001,MD_MAG_00002,MD_MAG_00003,MD_MAG_00004,MD_MAG_00005,MD_MAG_00006,MD_MAG_00007,MD_MAG_00008,MD_MAG_00009,MD_MAG_00010,MD_MAG_00011,MD_MAG_00012,MD_MAG_00013,MD_MAG_00014,MD_MAG_00015,MD_MAG_00016,MD_MAG_00017,MD_MAG_00018,MD_MAG_00019,MD_MAG_00020,MD_MAG_00022,MD_MAG_00023,MD_MAG_00024,MD_MAG_00025,MD_MAG_00026,MD_MAG_00027,MD_MAG_00028,MD_MAG_00029,MD_MAG_00030,MD_MAG_00031,MD_MAG_00…	0.94186	86	0.897059	68
beta-Lactam resistance, Bla system	0.98898	0.319992	0.180073	NO	M00627	MD_MAG_00021,MD_MAG_00026,MD_MAG_00029,MD_MAG_00031,MD_MAG_00049,MD_MAG_00076,MD_MAG_00077,MD_MAG_00082,MD_MAG_00083,MD_MAG_00086,MD_MAG_00087,MD_MAG_00088,MD_MAG_00089,MD_MAG_00098,MD_MAG_00099,MD_MAG_00103,MD_MAG_00104,MD_MAG_00114,MD_MAG_00115,MD_MAG_00122,MD_MAG_00131,MD_MAG_00132,MD_MAG_00133,MD_MAG_00137,MD_MAG_00145,MD_MAG_00147,MD_MAG_00148,MD_MAG_00149	0.209302	86	0.147059	68
Citrate cycle, second carbon oxidation, 2-oxoglutarate => oxaloacetate	0.98898	0.319992	0.180073	YES	M00011	MD_MAG_00001,MD_MAG_00002,MD_MAG_00004,MD_MAG_00005,MD_MAG_00006,MD_MAG_00007,MD_MAG_00008,MD_MAG_00009,MD_MAG_00010,MD_MAG_00011,MD_MAG_00012,MD_MAG_00013,MD_MAG_00014,MD_MAG_00015,MD_MAG_00016,MD_MAG_00017,MD_MAG_00018,MD_MAG_00019,MD_MAG_00020,MD_MAG_00021,MD_MAG_00022,MD_MAG_00023,MD_MAG_00024,MD_MAG_00025,MD_MAG_00026,MD_MAG_00027,MD_MAG_00028,MD_MAG_00029,MD_MAG_00031,MD_MAG_00032,MD_MAG_00…	0.790698	86	0.852941	68
Multidrug resistance, efflux pump MexJK-OprM	0.971562	0.324291	0.18028	YES	M00642	MD_MAG_00021,MD_MAG_00025,MD_MAG_00027,MD_MAG_00036,MD_MAG_00038,MD_MAG_00045,MD_MAG_00071,MD_MAG_00072,MD_MAG_00073,MD_MAG_00074,MD_MAG_00075,MD_MAG_00078,MD_MAG_00079,MD_MAG_00080,MD_MAG_00081,MD_MAG_00084,MD_MAG_00085,MD_MAG_00090,MD_MAG_00091,MD_MAG_00096,MD_MAG_00097,MD_MAG_00107,MD_MAG_00108,MD_MAG_00113,MD_MAG_00114,MD_MAG_00115,MD_MAG_00119,MD_MAG_00131,MD_MAG_00132,MD_MAG_00133,MD_MAG_00…	0.197674	86	0.264706	68
De novo purine biosynthesis, PRPP + glutamine => IMP	0.968154	0.325141	0.18028	YES	M00048	MD_MAG_00003,MD_MAG_00004,MD_MAG_00005,MD_MAG_00006,MD_MAG_00007,MD_MAG_00008,MD_MAG_00009,MD_MAG_00010,MD_MAG_00012,MD_MAG_00013,MD_MAG_00014,MD_MAG_00015,MD_MAG_00016,MD_MAG_00017,MD_MAG_00018,MD_MAG_00019,MD_MAG_00020,MD_MAG_00021,MD_MAG_00022,MD_MAG_00023,MD_MAG_00024,MD_MAG_00025,MD_MAG_00026,MD_MAG_00027,MD_MAG_00028,MD_MAG_00029,MD_MAG_00031,MD_MAG_00032,MD_MAG_00033,MD_MAG_00034,MD_MAG_00…	0.860465	86	0.911765	68
Multidrug resistance, efflux pump MexAB-OprM	0.941379	0.331924	0.182697	NO	M00718	MD_MAG_00017,MD_MAG_00022,MD_MAG_00026,MD_MAG_00027,MD_MAG_00029,MD_MAG_00030,MD_MAG_00032,MD_MAG_00036,MD_MAG_00038,MD_MAG_00045,MD_MAG_00059,MD_MAG_00060,MD_MAG_00061,MD_MAG_00063,MD_MAG_00064,MD_MAG_00065,MD_MAG_00076,MD_MAG_00077,MD_MAG_00078,MD_MAG_00079,MD_MAG_00080,MD_MAG_00081,MD_MAG_00082,MD_MAG_00083,MD_MAG_00086,MD_MAG_00087,MD_MAG_00088,MD_MAG_00089,MD_MAG_00098,MD_MAG_00099,MD_MAG_00…	0.337209	86	0.264706	68
Acetyl-CoA pathway, CO2 => acetyl-CoA	0.795866	0.372332	0.18327	NO	M00422	MD_MAG_00153	0.0116279	86	0	68
Carbapenem resistance	0.795866	0.372332	0.18327	NO	M00851	MD_MAG_00036	0.0116279	86	0	68
Catecholamine biosynthesis, tyrosine => dopamine => noradrenaline => adrenaline	0.795866	0.372332	0.18327	NO	M00042	MD_MAG_00019	0.0116279	86	0	68
Ethylmalonyl pathway	0.795866	0.372332	0.18327	NO	M00373	MD_MAG_00041	0.0116279	86	0	68
Heme biosynthesis, archaea, siroheme => heme	0.795866	0.372332	0.18327	NO	M00847	MD_MAG_00153	0.0116279	86	0	68
Nitrification, ammonia => nitrite	0.795866	0.372332	0.18327	NO	M00528	MD_MAG_00037	0.0116279	86	0	68
Pentose bisphosphate pathway (nucleoside degradation), archaea, nucleoside/NMP => 3-PGA/glycerone phosphate	0.795866	0.372332	0.18327	NO	M00968	MD_MAG_00153	0.0116279	86	0	68
Thiamine biosynthesis, plants, AIR (+ NAD+) => TMP/thiamine/TPP	0.795866	0.372332	0.18327	NO	M00897	MD_MAG_00004	0.0116279	86	0	68
Vibrio cholerae pathogenicity signature, toxin coregulated pilus	0.795866	0.372332	0.18327	NO	M00852	MD_MAG_00121	0.0116279	86	0	68
F420 biosynthesis, archaea	0.789382	0.374287	0.18327	NO	M00378	MD_MAG_00021,MD_MAG_00037,MD_MAG_00046,MD_MAG_00071,MD_MAG_00072,MD_MAG_00073,MD_MAG_00090,MD_MAG_00091,MD_MAG_00107,MD_MAG_00108,MD_MAG_00118,MD_MAG_00122,MD_MAG_00127,MD_MAG_00153,MD_MAG_00154	0.116279	86	0.0735294	68
Imipenem resistance, repression of porin OprD	0.789382	0.374287	0.18327	NO	M00745	MD_MAG_00017,MD_MAG_00022,MD_MAG_00030,MD_MAG_00036,MD_MAG_00038,MD_MAG_00045,MD_MAG_00078,MD_MAG_00079,MD_MAG_00080,MD_MAG_00081,MD_MAG_00131,MD_MAG_00132,MD_MAG_00133,MD_MAG_00150,MD_MAG_00151	0.116279	86	0.0735294	68
Cytochrome o ubiquinol oxidase	0.903404	0.341871	0.18327	NO	M00417	MD_MAG_00017,MD_MAG_00019,MD_MAG_00022,MD_MAG_00025,MD_MAG_00027,MD_MAG_00036,MD_MAG_00038,MD_MAG_00045,MD_MAG_00061,MD_MAG_00068,MD_MAG_00069,MD_MAG_00070,MD_MAG_00074,MD_MAG_00075,MD_MAG_00078,MD_MAG_00079,MD_MAG_00080,MD_MAG_00081,MD_MAG_00084,MD_MAG_00085,MD_MAG_00094,MD_MAG_00095,MD_MAG_00110,MD_MAG_00111,MD_MAG_00113,MD_MAG_00115,MD_MAG_00120,MD_MAG_00121,MD_MAG_00123,MD_MAG_00131,MD_MAG_00…	0.255814	86	0.191176	68
Phylloquinone biosynthesis, chorismate (+ phytyl-PP) => phylloquinol	0.877793	0.348807	0.18327	YES	M00932	MD_MAG_00022,MD_MAG_00023,MD_MAG_00024,MD_MAG_00026,MD_MAG_00028,MD_MAG_00029,MD_MAG_00031,MD_MAG_00038,MD_MAG_00039,MD_MAG_00044,MD_MAG_00046,MD_MAG_00047,MD_MAG_00048,MD_MAG_00050,MD_MAG_00051,MD_MAG_00052,MD_MAG_00066,MD_MAG_00067,MD_MAG_00068,MD_MAG_00069,MD_MAG_00070,MD_MAG_00071,MD_MAG_00072,MD_MAG_00073,MD_MAG_00082,MD_MAG_00083,MD_MAG_00090,MD_MAG_00091,MD_MAG_00092,MD_MAG_00094,MD_MAG_00…	0.395349	86	0.470588	68
Arginine biosynthesis, glutamate => acetylcitrulline => arginine	0.843686	0.358345	0.18327	YES	M00845	MD_MAG_00003,MD_MAG_00009,MD_MAG_00010,MD_MAG_00011,MD_MAG_00012,MD_MAG_00013,MD_MAG_00014,MD_MAG_00015,MD_MAG_00018,MD_MAG_00019,MD_MAG_00020,MD_MAG_00022,MD_MAG_00025,MD_MAG_00027,MD_MAG_00028,MD_MAG_00029,MD_MAG_00031,MD_MAG_00036,MD_MAG_00037,MD_MAG_00038,MD_MAG_00041,MD_MAG_00044,MD_MAG_00045,MD_MAG_00046,MD_MAG_00047,MD_MAG_00048,MD_MAG_00049,MD_MAG_00050,MD_MAG_00051,MD_MAG_00052,MD_MAG_00…	0.651163	86	0.720588	68
Lipoic acid biosynthesis, octanoyl-CoA => dihydrolipoyl-E2	0.903404	0.341871	0.18327	YES	M00884	MD_MAG_00001,MD_MAG_00002,MD_MAG_00003,MD_MAG_00004,MD_MAG_00005,MD_MAG_00006,MD_MAG_00007,MD_MAG_00008,MD_MAG_00009,MD_MAG_00010,MD_MAG_00011,MD_MAG_00012,MD_MAG_00013,MD_MAG_00014,MD_MAG_00015,MD_MAG_00016,MD_MAG_00017,MD_MAG_00019,MD_MAG_00020,MD_MAG_00021,MD_MAG_00022,MD_MAG_00023,MD_MAG_00024,MD_MAG_00025,MD_MAG_00026,MD_MAG_00027,MD_MAG_00028,MD_MAG_00029,MD_MAG_00031,MD_MAG_00033,MD_MAG_00…	0.744186	86	0.808824	68
beta-Oxidation, acyl-CoA synthesis	0.847467	0.35727	0.18327	YES	M00086	MD_MAG_00001,MD_MAG_00002,MD_MAG_00003,MD_MAG_00004,MD_MAG_00005,MD_MAG_00006,MD_MAG_00007,MD_MAG_00008,MD_MAG_00009,MD_MAG_00010,MD_MAG_00011,MD_MAG_00012,MD_MAG_00013,MD_MAG_00014,MD_MAG_00015,MD_MAG_00016,MD_MAG_00017,MD_MAG_00018,MD_MAG_00020,MD_MAG_00021,MD_MAG_00022,MD_MAG_00023,MD_MAG_00024,MD_MAG_00025,MD_MAG_00026,MD_MAG_00027,MD_MAG_00028,MD_MAG_00029,MD_MAG_00031,MD_MAG_00032,MD_MAG_00…	0.77907	86	0.838235	68
C1-unit interconversion, eukaryotes	0.781406	0.376711	0.18327	YES	M00141	MD_MAG_00001,MD_MAG_00002,MD_MAG_00003,MD_MAG_00004,MD_MAG_00005,MD_MAG_00006,MD_MAG_00007,MD_MAG_00008,MD_MAG_00009,MD_MAG_00010,MD_MAG_00011,MD_MAG_00012,MD_MAG_00013,MD_MAG_00014,MD_MAG_00015,MD_MAG_00016,MD_MAG_00017,MD_MAG_00019,MD_MAG_00022,MD_MAG_00023,MD_MAG_00024,MD_MAG_00025,MD_MAG_00026,MD_MAG_00027,MD_MAG_00028,MD_MAG_00029,MD_MAG_00031,MD_MAG_00033,MD_MAG_00034,MD_MAG_00035,MD_MAG_00…	0.848837	86	0.897059	68
Threonine biosynthesis, aspartate => homoserine => threonine	0.781406	0.376711	0.18327	YES	M00018	MD_MAG_00003,MD_MAG_00004,MD_MAG_00005,MD_MAG_00006,MD_MAG_00007,MD_MAG_00008,MD_MAG_00009,MD_MAG_00010,MD_MAG_00011,MD_MAG_00012,MD_MAG_00013,MD_MAG_00014,MD_MAG_00015,MD_MAG_00016,MD_MAG_00017,MD_MAG_00018,MD_MAG_00019,MD_MAG_00020,MD_MAG_00022,MD_MAG_00023,MD_MAG_00024,MD_MAG_00025,MD_MAG_00026,MD_MAG_00027,MD_MAG_00028,MD_MAG_00029,MD_MAG_00031,MD_MAG_00034,MD_MAG_00036,MD_MAG_00037,MD_MAG_00…	0.848837	86	0.897059	68
Methionine salvage pathway	0.761048	0.383001	0.185135	NO	M00034	MD_MAG_00001,MD_MAG_00002,MD_MAG_00003,MD_MAG_00004,MD_MAG_00005,MD_MAG_00006,MD_MAG_00007,MD_MAG_00008,MD_MAG_00009,MD_MAG_00010,MD_MAG_00011,MD_MAG_00012,MD_MAG_00013,MD_MAG_00014,MD_MAG_00015,MD_MAG_00016,MD_MAG_00017,MD_MAG_00019,MD_MAG_00022,MD_MAG_00024,MD_MAG_00032,MD_MAG_00038,MD_MAG_00043,MD_MAG_00047,MD_MAG_00063,MD_MAG_00065,MD_MAG_00078,MD_MAG_00079,MD_MAG_00080,MD_MAG_00081,MD_MAG_00…	0.313953	86	0.25	68
Aerobactin biosynthesis, lysine => aerobactin	0.722298	0.395391	0.188705	NO	M00918	MD_MAG_00022,MD_MAG_00036,MD_MAG_00084,MD_MAG_00085,MD_MAG_00086,MD_MAG_00087,MD_MAG_00123	0.0581395	86	0.0294118	68
Citrate cycle (TCA cycle, Krebs cycle)	0.725698	0.394281	0.188705	YES	M00009	MD_MAG_00001,MD_MAG_00002,MD_MAG_00004,MD_MAG_00005,MD_MAG_00006,MD_MAG_00007,MD_MAG_00008,MD_MAG_00009,MD_MAG_00010,MD_MAG_00011,MD_MAG_00012,MD_MAG_00013,MD_MAG_00014,MD_MAG_00015,MD_MAG_00016,MD_MAG_00017,MD_MAG_00018,MD_MAG_00019,MD_MAG_00020,MD_MAG_00022,MD_MAG_00023,MD_MAG_00024,MD_MAG_00025,MD_MAG_00026,MD_MAG_00027,MD_MAG_00028,MD_MAG_00029,MD_MAG_00031,MD_MAG_00032,MD_MAG_00035,MD_MAG_00…	0.767442	86	0.823529	68
Sphingosine degradation	0.704938	0.401129	0.190028	YES	M00100	MD_MAG_00001,MD_MAG_00002,MD_MAG_00003,MD_MAG_00004,MD_MAG_00005,MD_MAG_00006,MD_MAG_00007,MD_MAG_00008,MD_MAG_00009,MD_MAG_00010,MD_MAG_00011,MD_MAG_00012,MD_MAG_00013,MD_MAG_00014,MD_MAG_00015,MD_MAG_00016,MD_MAG_00039,MD_MAG_00041,MD_MAG_00043,MD_MAG_00096,MD_MAG_00097,MD_MAG_00119,MD_MAG_00122	0.127907	86	0.176471	68
C5 isoprenoid biosynthesis, mevalonate pathway	0.698757	0.403202	0.190028	YES	M00095	MD_MAG_00001,MD_MAG_00002,MD_MAG_00003,MD_MAG_00004,MD_MAG_00005,MD_MAG_00007,MD_MAG_00008,MD_MAG_00009,MD_MAG_00010,MD_MAG_00011,MD_MAG_00012,MD_MAG_00013,MD_MAG_00014,MD_MAG_00015,MD_MAG_00016,MD_MAG_00037,MD_MAG_00056,MD_MAG_00057,MD_MAG_00058,MD_MAG_00086,MD_MAG_00087,MD_MAG_00090,MD_MAG_00091,MD_MAG_00098,MD_MAG_00099,MD_MAG_00102,MD_MAG_00128,MD_MAG_00129,MD_MAG_00130,MD_MAG_00137,MD_MAG_00…	0.22093	86	0.279412	68
C10-C20 isoprenoid biosynthesis, archaea	0.671788	0.412429	0.190384	YES	M00365	MD_MAG_00001,MD_MAG_00002,MD_MAG_00004,MD_MAG_00005,MD_MAG_00009,MD_MAG_00010,MD_MAG_00011,MD_MAG_00012,MD_MAG_00013,MD_MAG_00014,MD_MAG_00015,MD_MAG_00019,MD_MAG_00020,MD_MAG_00021,MD_MAG_00022,MD_MAG_00023,MD_MAG_00024,MD_MAG_00026,MD_MAG_00027,MD_MAG_00028,MD_MAG_00029,MD_MAG_00031,MD_MAG_00033,MD_MAG_00037,MD_MAG_00038,MD_MAG_00039,MD_MAG_00040,MD_MAG_00043,MD_MAG_00044,MD_MAG_00046,MD_MAG_00…	0.674419	86	0.735294	68
Proline biosynthesis, glutamate => proline	0.672867	0.412054	0.190384	YES	M00015	MD_MAG_00001,MD_MAG_00002,MD_MAG_00003,MD_MAG_00004,MD_MAG_00005,MD_MAG_00006,MD_MAG_00007,MD_MAG_00008,MD_MAG_00009,MD_MAG_00010,MD_MAG_00012,MD_MAG_00013,MD_MAG_00014,MD_MAG_00015,MD_MAG_00016,MD_MAG_00017,MD_MAG_00018,MD_MAG_00019,MD_MAG_00020,MD_MAG_00022,MD_MAG_00023,MD_MAG_00024,MD_MAG_00025,MD_MAG_00027,MD_MAG_00028,MD_MAG_00030,MD_MAG_00031,MD_MAG_00034,MD_MAG_00036,MD_MAG_00037,MD_MAG_00…	0.802326	86	0.852941	68
Reductive pentose phosphate cycle, glyceraldehyde-3P => ribulose-5P	0.672867	0.412054	0.190384	YES	M00167	MD_MAG_00001,MD_MAG_00002,MD_MAG_00003,MD_MAG_00004,MD_MAG_00005,MD_MAG_00007,MD_MAG_00008,MD_MAG_00009,MD_MAG_00010,MD_MAG_00012,MD_MAG_00013,MD_MAG_00014,MD_MAG_00015,MD_MAG_00016,MD_MAG_00017,MD_MAG_00018,MD_MAG_00019,MD_MAG_00020,MD_MAG_00021,MD_MAG_00022,MD_MAG_00023,MD_MAG_00024,MD_MAG_00025,MD_MAG_00026,MD_MAG_00027,MD_MAG_00028,MD_MAG_00029,MD_MAG_00031,MD_MAG_00033,MD_MAG_00035,MD_MAG_00…	0.802326	86	0.852941	68
PRPP biosynthesis, ribose 5P => PRPP	0.667123	0.414057	0.190384	NO	M00005	MD_MAG_00001,MD_MAG_00002,MD_MAG_00003,MD_MAG_00004,MD_MAG_00005,MD_MAG_00006,MD_MAG_00007,MD_MAG_00008,MD_MAG_00009,MD_MAG_00010,MD_MAG_00011,MD_MAG_00012,MD_MAG_00013,MD_MAG_00014,MD_MAG_00015,MD_MAG_00016,MD_MAG_00017,MD_MAG_00018,MD_MAG_00019,MD_MAG_00020,MD_MAG_00022,MD_MAG_00023,MD_MAG_00024,MD_MAG_00025,MD_MAG_00026,MD_MAG_00028,MD_MAG_00029,MD_MAG_00031,MD_MAG_00032,MD_MAG_00033,MD_MAG_00…	0.883721	86	0.838235	68
Galactose degradation, Leloir pathway, galactose => alpha-D-glucose-1P	0.648355	0.420702	0.192267	YES	M00632	MD_MAG_00003,MD_MAG_00004,MD_MAG_00005,MD_MAG_00006,MD_MAG_00012,MD_MAG_00013,MD_MAG_00014,MD_MAG_00015,MD_MAG_00016,MD_MAG_00018,MD_MAG_00019,MD_MAG_00020,MD_MAG_00022,MD_MAG_00023,MD_MAG_00025,MD_MAG_00026,MD_MAG_00034,MD_MAG_00035,MD_MAG_00037,MD_MAG_00038,MD_MAG_00041,MD_MAG_00042,MD_MAG_00043,MD_MAG_00044,MD_MAG_00046,MD_MAG_00047,MD_MAG_00049,MD_MAG_00050,MD_MAG_00051,MD_MAG_00057,MD_MAG_00…	0.523256	86	0.588235	68
Denitrification, nitrate => nitrogen	0.618164	0.43173	0.193075	NO	M00529	MD_MAG_00018,MD_MAG_00023,MD_MAG_00025,MD_MAG_00063,MD_MAG_00065,MD_MAG_00078,MD_MAG_00079,MD_MAG_00090,MD_MAG_00091,MD_MAG_00109,MD_MAG_00118,MD_MAG_00122	0.0930233	86	0.0588235	68
Ketone body biosynthesis, acetyl-CoA => acetoacetate/3-hydroxybutyrate/acetone	0.528562	0.467212	0.193075	NO	M00088	MD_MAG_00001,MD_MAG_00002,MD_MAG_00003,MD_MAG_00017,MD_MAG_00018,MD_MAG_00019,MD_MAG_00025,MD_MAG_00027,MD_MAG_00036,MD_MAG_00037,MD_MAG_00058,MD_MAG_00059,MD_MAG_00060,MD_MAG_00063,MD_MAG_00064,MD_MAG_00065,MD_MAG_00077,MD_MAG_00078,MD_MAG_00079,MD_MAG_00080,MD_MAG_00081,MD_MAG_00082,MD_MAG_00083,MD_MAG_00084,MD_MAG_00085,MD_MAG_00086,MD_MAG_00087,MD_MAG_00089,MD_MAG_00098,MD_MAG_00099,MD_MAG_00…	0.255814	86	0.205882	68
C4-dicarboxylic acid cycle, NADP - malic enzyme type	0.59924	0.438868	0.193075	NO	M00172	MD_MAG_00001,MD_MAG_00017,MD_MAG_00018,MD_MAG_00019,MD_MAG_00022,MD_MAG_00025,MD_MAG_00026,MD_MAG_00027,MD_MAG_00032,MD_MAG_00036,MD_MAG_00037,MD_MAG_00038,MD_MAG_00045,MD_MAG_00059,MD_MAG_00063,MD_MAG_00064,MD_MAG_00065,MD_MAG_00068,MD_MAG_00069,MD_MAG_00070,MD_MAG_00074,MD_MAG_00075,MD_MAG_00076,MD_MAG_00077,MD_MAG_00078,MD_MAG_00079,MD_MAG_00080,MD_MAG_00081,MD_MAG_00084,MD_MAG_00085,MD_MAG_00…	0.383721	86	0.323529	68
Formaldehyde assimilation, xylulose monophosphate pathway	0.531324	0.466051	0.193075	NO	M00344	MD_MAG_00003,MD_MAG_00004,MD_MAG_00005,MD_MAG_00007,MD_MAG_00008,MD_MAG_00009,MD_MAG_00010,MD_MAG_00012,MD_MAG_00013,MD_MAG_00014,MD_MAG_00015,MD_MAG_00016,MD_MAG_00017,MD_MAG_00019,MD_MAG_00022,MD_MAG_00025,MD_MAG_00026,MD_MAG_00027,MD_MAG_00029,MD_MAG_00036,MD_MAG_00037,MD_MAG_00038,MD_MAG_00045,MD_MAG_00061,MD_MAG_00063,MD_MAG_00064,MD_MAG_00065,MD_MAG_00069,MD_MAG_00070,MD_MAG_00076,MD_MAG_00…	0.395349	86	0.338235	68
Lysine degradation, bacteria, L-lysine => D-lysine => succinate	0.526111	0.468247	0.193075	YES	M00960	MD_MAG_00025,MD_MAG_00038,MD_MAG_00084,MD_MAG_00085,MD_MAG_00113	0.0232558	86	0.0441176	68
Nitrogen fixation, nitrogen => ammonia	0.526111	0.468247	0.193075	YES	M00175	MD_MAG_00019,MD_MAG_00150,MD_MAG_00151,MD_MAG_00152,MD_MAG_00153	0.0232558	86	0.0441176	68
Pertussis pathogenicity signature, T1SS	0.526111	0.468247	0.193075	YES	M00575	MD_MAG_00114,MD_MAG_00115,MD_MAG_00131,MD_MAG_00132,MD_MAG_00133	0.0232558	86	0.0441176	68
Anthranilate degradation, anthranilate => catechol	0.501596	0.4788	0.193075	YES	M00637	MD_MAG_00045,MD_MAG_00063,MD_MAG_00064,MD_MAG_00065,MD_MAG_00078,MD_MAG_00079,MD_MAG_00109	0.0348837	86	0.0588235	68
Cytochrome bc1 complex	0.501596	0.4788	0.193075	YES	M00152	MD_MAG_00001,MD_MAG_00004,MD_MAG_00005,MD_MAG_00009,MD_MAG_00012,MD_MAG_00013,MD_MAG_00014	0.0348837	86	0.0588235	68
Menaquinone biosynthesis, futalosine pathway	0.501596	0.4788	0.193075	YES	M00930	MD_MAG_00019,MD_MAG_00076,MD_MAG_00077,MD_MAG_00088,MD_MAG_00089,MD_MAG_00148,MD_MAG_00149	0.0348837	86	0.0588235	68
Menaquinone biosynthesis, modified futalosine pathway	0.501596	0.4788	0.193075	YES	M00931	MD_MAG_00019,MD_MAG_00076,MD_MAG_00077,MD_MAG_00088,MD_MAG_00089,MD_MAG_00148,MD_MAG_00149	0.0348837	86	0.0588235	68
Vancomycin resistance, D-Ala-D-Ser type	0.501596	0.4788	0.193075	YES	M00652	MD_MAG_00102,MD_MAG_00105,MD_MAG_00106,MD_MAG_00129,MD_MAG_00130,MD_MAG_00137,MD_MAG_00138	0.0348837	86	0.0588235	68
Ubiquinone biosynthesis, eukaryotes, 4-hydroxybenzoate + polyprenyl-PP => ubiquinol	0.518573	0.471451	0.193075	YES	M00128	MD_MAG_00004,MD_MAG_00005,MD_MAG_00006,MD_MAG_00008,MD_MAG_00009,MD_MAG_00010,MD_MAG_00012,MD_MAG_00013,MD_MAG_00014,MD_MAG_00015,MD_MAG_00016	0.0581395	86	0.0882353	68
Sphingosine biosynthesis	0.540697	0.462144	0.193075	YES	M00099	MD_MAG_00002,MD_MAG_00003,MD_MAG_00004,MD_MAG_00005,MD_MAG_00007,MD_MAG_00008,MD_MAG_00009,MD_MAG_00010,MD_MAG_00012,MD_MAG_00013,MD_MAG_00014,MD_MAG_00015,MD_MAG_00016	0.0697674	86	0.102941	68
Thiamine biosynthesis, pyridoxal-5P => TMP/thiamine/TPP	0.540697	0.462144	0.193075	YES	M00898	MD_MAG_00003,MD_MAG_00004,MD_MAG_00005,MD_MAG_00006,MD_MAG_00008,MD_MAG_00009,MD_MAG_00010,MD_MAG_00011,MD_MAG_00012,MD_MAG_00013,MD_MAG_00014,MD_MAG_00015,MD_MAG_00016	0.0697674	86	0.102941	68
GPI-anchor biosynthesis, core oligosaccharide	0.567648	0.451195	0.193075	YES	M00065	MD_MAG_00001,MD_MAG_00003,MD_MAG_00004,MD_MAG_00005,MD_MAG_00006,MD_MAG_00007,MD_MAG_00008,MD_MAG_00009,MD_MAG_00010,MD_MAG_00011,MD_MAG_00012,MD_MAG_00013,MD_MAG_00014,MD_MAG_00015,MD_MAG_00016	0.0813953	86	0.117647	68
V-type ATPase, eukaryotes	0.567648	0.451195	0.193075	YES	M00160	MD_MAG_00001,MD_MAG_00002,MD_MAG_00004,MD_MAG_00005,MD_MAG_00006,MD_MAG_00007,MD_MAG_00008,MD_MAG_00009,MD_MAG_00010,MD_MAG_00011,MD_MAG_00012,MD_MAG_00013,MD_MAG_00014,MD_MAG_00015,MD_MAG_00016	0.0813953	86	0.117647	68
C5 isoprenoid biosynthesis, non-mevalonate pathway	0.531324	0.466051	0.193075	YES	M00096	MD_MAG_00017,MD_MAG_00018,MD_MAG_00019,MD_MAG_00020,MD_MAG_00022,MD_MAG_00023,MD_MAG_00024,MD_MAG_00025,MD_MAG_00027,MD_MAG_00028,MD_MAG_00031,MD_MAG_00032,MD_MAG_00033,MD_MAG_00034,MD_MAG_00035,MD_MAG_00036,MD_MAG_00038,MD_MAG_00039,MD_MAG_00040,MD_MAG_00042,MD_MAG_00043,MD_MAG_00044,MD_MAG_00045,MD_MAG_00046,MD_MAG_00047,MD_MAG_00048,MD_MAG_00049,MD_MAG_00062,MD_MAG_00063,MD_MAG_00064,MD_MAG_00…	0.604651	86	0.661765	68
Pantothenate biosynthesis, valine/L-aspartate => pantothenate	0.59924	0.438868	0.193075	YES	M00119	MD_MAG_00001,MD_MAG_00003,MD_MAG_00004,MD_MAG_00005,MD_MAG_00006,MD_MAG_00007,MD_MAG_00008,MD_MAG_00009,MD_MAG_00010,MD_MAG_00011,MD_MAG_00012,MD_MAG_00013,MD_MAG_00014,MD_MAG_00015,MD_MAG_00016,MD_MAG_00017,MD_MAG_00018,MD_MAG_00019,MD_MAG_00020,MD_MAG_00022,MD_MAG_00023,MD_MAG_00025,MD_MAG_00026,MD_MAG_00028,MD_MAG_00029,MD_MAG_00031,MD_MAG_00033,MD_MAG_00034,MD_MAG_00036,MD_MAG_00037,MD_MAG_00…	0.616279	86	0.676471	68
Lipoic acid biosynthesis, eukaryotes, octanoyl-ACP => dihydrolipoyl-H	0.528562	0.467212	0.193075	YES	M00882	MD_MAG_00001,MD_MAG_00002,MD_MAG_00003,MD_MAG_00004,MD_MAG_00005,MD_MAG_00006,MD_MAG_00008,MD_MAG_00009,MD_MAG_00010,MD_MAG_00011,MD_MAG_00012,MD_MAG_00013,MD_MAG_00014,MD_MAG_00015,MD_MAG_00016,MD_MAG_00017,MD_MAG_00019,MD_MAG_00020,MD_MAG_00021,MD_MAG_00022,MD_MAG_00023,MD_MAG_00024,MD_MAG_00025,MD_MAG_00026,MD_MAG_00027,MD_MAG_00028,MD_MAG_00029,MD_MAG_00031,MD_MAG_00033,MD_MAG_00035,MD_MAG_00…	0.744186	86	0.794118	68
Fatty acid biosynthesis, elongation	0.510774	0.474804	0.193075	YES	M00083	MD_MAG_00003,MD_MAG_00004,MD_MAG_00005,MD_MAG_00006,MD_MAG_00007,MD_MAG_00008,MD_MAG_00009,MD_MAG_00010,MD_MAG_00011,MD_MAG_00012,MD_MAG_00013,MD_MAG_00014,MD_MAG_00015,MD_MAG_00016,MD_MAG_00017,MD_MAG_00018,MD_MAG_00019,MD_MAG_00020,MD_MAG_00022,MD_MAG_00023,MD_MAG_00024,MD_MAG_00025,MD_MAG_00026,MD_MAG_00027,MD_MAG_00028,MD_MAG_00029,MD_MAG_00031,MD_MAG_00032,MD_MAG_00033,MD_MAG_00034,MD_MAG_00…	0.825581	86	0.867647	68
Tetrahydrofolate biosynthesis, GTP => THF	0.632011	0.426619	0.193075	YES	M00126	MD_MAG_00003,MD_MAG_00004,MD_MAG_00005,MD_MAG_00006,MD_MAG_00008,MD_MAG_00009,MD_MAG_00010,MD_MAG_00011,MD_MAG_00012,MD_MAG_00013,MD_MAG_00014,MD_MAG_00015,MD_MAG_00016,MD_MAG_00017,MD_MAG_00018,MD_MAG_00019,MD_MAG_00020,MD_MAG_00022,MD_MAG_00023,MD_MAG_00024,MD_MAG_00025,MD_MAG_00026,MD_MAG_00027,MD_MAG_00028,MD_MAG_00029,MD_MAG_00031,MD_MAG_00032,MD_MAG_00034,MD_MAG_00036,MD_MAG_00037,MD_MAG_00…	0.837209	86	0.882353	68
Lysine degradation, bacteria, L-lysine => succinate	0.454031	0.500427	0.193188	NO	M00956	MD_MAG_00022,MD_MAG_00038,MD_MAG_00110,MD_MAG_00111,MD_MAG_00121,MD_MAG_00123,MD_MAG_00150,MD_MAG_00151,MD_MAG_00152	0.0697674	86	0.0441176	68
Multidrug resistance, repression of porin OmpF	0.454031	0.500427	0.193188	NO	M00746	MD_MAG_00022,MD_MAG_00038,MD_MAG_00110,MD_MAG_00111,MD_MAG_00121,MD_MAG_00123,MD_MAG_00150,MD_MAG_00151,MD_MAG_00152	0.0697674	86	0.0441176	68
Thiamine biosynthesis, prokaryotes, AIR (+ DXP/tyrosine) => TMP/TPP	0.452818	0.501	0.193188	NO	M00127	MD_MAG_00017,MD_MAG_00019,MD_MAG_00022,MD_MAG_00023,MD_MAG_00027,MD_MAG_00030,MD_MAG_00031,MD_MAG_00034,MD_MAG_00036,MD_MAG_00038,MD_MAG_00045,MD_MAG_00047,MD_MAG_00063,MD_MAG_00064,MD_MAG_00065,MD_MAG_00068,MD_MAG_00069,MD_MAG_00070,MD_MAG_00076,MD_MAG_00077,MD_MAG_00078,MD_MAG_00079,MD_MAG_00080,MD_MAG_00081,MD_MAG_00082,MD_MAG_00083,MD_MAG_00088,MD_MAG_00089,MD_MAG_00094,MD_MAG_00095,MD_MAG_00…	0.360465	86	0.308824	68
KDO2-lipid A biosynthesis, Raetz pathway, LpxL-LpxM type	0.46915	0.493378	0.193188	NO	M00060	MD_MAG_00017,MD_MAG_00018,MD_MAG_00022,MD_MAG_00025,MD_MAG_00026,MD_MAG_00027,MD_MAG_00029,MD_MAG_00032,MD_MAG_00033,MD_MAG_00036,MD_MAG_00038,MD_MAG_00045,MD_MAG_00053,MD_MAG_00054,MD_MAG_00055,MD_MAG_00059,MD_MAG_00063,MD_MAG_00064,MD_MAG_00065,MD_MAG_00068,MD_MAG_00069,MD_MAG_00070,MD_MAG_00074,MD_MAG_00075,MD_MAG_00076,MD_MAG_00077,MD_MAG_00078,MD_MAG_00079,MD_MAG_00080,MD_MAG_00081,MD_MAG_00…	0.406977	86	0.352941	68
KDO2-lipid A biosynthesis, Raetz pathway, non-LpxL-LpxM type	0.46915	0.493378	0.193188	NO	M00866	MD_MAG_00017,MD_MAG_00018,MD_MAG_00022,MD_MAG_00025,MD_MAG_00026,MD_MAG_00027,MD_MAG_00029,MD_MAG_00032,MD_MAG_00033,MD_MAG_00036,MD_MAG_00038,MD_MAG_00045,MD_MAG_00053,MD_MAG_00054,MD_MAG_00055,MD_MAG_00059,MD_MAG_00063,MD_MAG_00064,MD_MAG_00065,MD_MAG_00068,MD_MAG_00069,MD_MAG_00070,MD_MAG_00074,MD_MAG_00075,MD_MAG_00076,MD_MAG_00077,MD_MAG_00078,MD_MAG_00079,MD_MAG_00080,MD_MAG_00081,MD_MAG_00…	0.406977	86	0.352941	68
Glutathione biosynthesis, glutamate => glutathione	0.472346	0.49191	0.193188	NO	M00118	MD_MAG_00002,MD_MAG_00004,MD_MAG_00005,MD_MAG_00009,MD_MAG_00010,MD_MAG_00011,MD_MAG_00012,MD_MAG_00013,MD_MAG_00014,MD_MAG_00015,MD_MAG_00016,MD_MAG_00017,MD_MAG_00018,MD_MAG_00022,MD_MAG_00025,MD_MAG_00027,MD_MAG_00030,MD_MAG_00036,MD_MAG_00038,MD_MAG_00045,MD_MAG_00050,MD_MAG_00051,MD_MAG_00052,MD_MAG_00061,MD_MAG_00063,MD_MAG_00064,MD_MAG_00065,MD_MAG_00068,MD_MAG_00069,MD_MAG_00070,MD_MAG_00…	0.511628	86	0.455882	68
beta-Oxidation	0.448512	0.503043	0.193188	YES	M00087	MD_MAG_00001,MD_MAG_00002,MD_MAG_00003,MD_MAG_00004,MD_MAG_00005,MD_MAG_00007,MD_MAG_00008,MD_MAG_00009,MD_MAG_00010,MD_MAG_00012,MD_MAG_00013,MD_MAG_00014,MD_MAG_00015,MD_MAG_00016,MD_MAG_00017,MD_MAG_00018,MD_MAG_00021,MD_MAG_00022,MD_MAG_00023,MD_MAG_00024,MD_MAG_00025,MD_MAG_00026,MD_MAG_00027,MD_MAG_00028,MD_MAG_00029,MD_MAG_00031,MD_MAG_00032,MD_MAG_00036,MD_MAG_00037,MD_MAG_00038,MD_MAG_00…	0.732558	86	0.779412	68
Reductive pentose phosphate cycle (Calvin cycle)	0.466869	0.494431	0.193188	YES	M00165	MD_MAG_00001,MD_MAG_00002,MD_MAG_00003,MD_MAG_00004,MD_MAG_00005,MD_MAG_00008,MD_MAG_00009,MD_MAG_00010,MD_MAG_00012,MD_MAG_00013,MD_MAG_00014,MD_MAG_00015,MD_MAG_00016,MD_MAG_00017,MD_MAG_00018,MD_MAG_00019,MD_MAG_00020,MD_MAG_00022,MD_MAG_00023,MD_MAG_00024,MD_MAG_00025,MD_MAG_00026,MD_MAG_00027,MD_MAG_00028,MD_MAG_00029,MD_MAG_00031,MD_MAG_00033,MD_MAG_00035,MD_MAG_00036,MD_MAG_00037,MD_MAG_00…	0.77907	86	0.823529	68
Pyrimidine deoxyribonucleotide biosynthesis, UDP => dTTP	0.470169	0.49291	0.193188	YES	M00938	MD_MAG_00001,MD_MAG_00002,MD_MAG_00003,MD_MAG_00004,MD_MAG_00005,MD_MAG_00007,MD_MAG_00008,MD_MAG_00009,MD_MAG_00010,MD_MAG_00011,MD_MAG_00012,MD_MAG_00013,MD_MAG_00014,MD_MAG_00015,MD_MAG_00016,MD_MAG_00017,MD_MAG_00018,MD_MAG_00019,MD_MAG_00020,MD_MAG_00022,MD_MAG_00023,MD_MAG_00024,MD_MAG_00025,MD_MAG_00026,MD_MAG_00027,MD_MAG_00028,MD_MAG_00029,MD_MAG_00031,MD_MAG_00032,MD_MAG_00033,MD_MAG_00…	0.860465	86	0.897059	68
Glycolysis, core module involving three-carbon compounds	0.445041	0.504699	0.193188	YES	M00002	MD_MAG_00001,MD_MAG_00002,MD_MAG_00003,MD_MAG_00004,MD_MAG_00005,MD_MAG_00006,MD_MAG_00007,MD_MAG_00008,MD_MAG_00009,MD_MAG_00010,MD_MAG_00011,MD_MAG_00012,MD_MAG_00013,MD_MAG_00014,MD_MAG_00015,MD_MAG_00016,MD_MAG_00017,MD_MAG_00018,MD_MAG_00019,MD_MAG_00020,MD_MAG_00022,MD_MAG_00023,MD_MAG_00024,MD_MAG_00025,MD_MAG_00026,MD_MAG_00027,MD_MAG_00028,MD_MAG_00029,MD_MAG_00031,MD_MAG_00032,MD_MAG_00…	0.895349	86	0.926471	68
C4-dicarboxylic acid cycle, phosphoenolpyruvate carboxykinase type	0.411342	0.521289	0.198531	NO	M00170	MD_MAG_00022,MD_MAG_00037,MD_MAG_00038,MD_MAG_00048,MD_MAG_00068,MD_MAG_00069,MD_MAG_00070,MD_MAG_00076,MD_MAG_00077,MD_MAG_00078,MD_MAG_00079,MD_MAG_00086,MD_MAG_00087,MD_MAG_00088,MD_MAG_00089,MD_MAG_00094,MD_MAG_00095,MD_MAG_00110,MD_MAG_00111,MD_MAG_00121,MD_MAG_00123,MD_MAG_00148,MD_MAG_00149,MD_MAG_00150,MD_MAG_00151,MD_MAG_00152	0.186047	86	0.147059	68
NAD biosynthesis, aspartate => quinolinate => NAD	0.381733	0.536677	0.203364	YES	M00115	MD_MAG_00004,MD_MAG_00005,MD_MAG_00006,MD_MAG_00007,MD_MAG_00008,MD_MAG_00009,MD_MAG_00010,MD_MAG_00012,MD_MAG_00013,MD_MAG_00014,MD_MAG_00015,MD_MAG_00017,MD_MAG_00018,MD_MAG_00019,MD_MAG_00022,MD_MAG_00023,MD_MAG_00024,MD_MAG_00025,MD_MAG_00026,MD_MAG_00027,MD_MAG_00028,MD_MAG_00029,MD_MAG_00031,MD_MAG_00032,MD_MAG_00033,MD_MAG_00035,MD_MAG_00036,MD_MAG_00038,MD_MAG_00039,MD_MAG_00040,MD_MAG_00…	0.674419	86	0.720588	68
Biotin biosynthesis, pimeloyl-ACP/CoA => biotin	0.36012	0.548439	0.206128	NO	M00123	MD_MAG_00003,MD_MAG_00004,MD_MAG_00005,MD_MAG_00006,MD_MAG_00007,MD_MAG_00009,MD_MAG_00010,MD_MAG_00011,MD_MAG_00012,MD_MAG_00013,MD_MAG_00014,MD_MAG_00015,MD_MAG_00016,MD_MAG_00017,MD_MAG_00018,MD_MAG_00022,MD_MAG_00025,MD_MAG_00026,MD_MAG_00031,MD_MAG_00033,MD_MAG_00034,MD_MAG_00036,MD_MAG_00038,MD_MAG_00041,MD_MAG_00045,MD_MAG_00048,MD_MAG_00061,MD_MAG_00063,MD_MAG_00064,MD_MAG_00065,MD_MAG_00…	0.430233	86	0.382353	68
Betaine biosynthesis, choline => betaine	0.358326	0.549437	0.206128	YES	M00555	MD_MAG_00007,MD_MAG_00008,MD_MAG_00012,MD_MAG_00013,MD_MAG_00014,MD_MAG_00015,MD_MAG_00016,MD_MAG_00017,MD_MAG_00018,MD_MAG_00021,MD_MAG_00022,MD_MAG_00025,MD_MAG_00031,MD_MAG_00032,MD_MAG_00036,MD_MAG_00038,MD_MAG_00041,MD_MAG_00045,MD_MAG_00061,MD_MAG_00063,MD_MAG_00064,MD_MAG_00065,MD_MAG_00068,MD_MAG_00069,MD_MAG_00070,MD_MAG_00074,MD_MAG_00075,MD_MAG_00078,MD_MAG_00079,MD_MAG_00080,MD_MAG_00…	0.27907	86	0.323529	68
Cytochrome c oxidase, cbb3-type	0.329174	0.566146	0.208252	NO	M00156	MD_MAG_00017,MD_MAG_00018,MD_MAG_00025,MD_MAG_00026,MD_MAG_00029,MD_MAG_00063,MD_MAG_00064,MD_MAG_00065,MD_MAG_00074,MD_MAG_00075,MD_MAG_00076,MD_MAG_00077,MD_MAG_00078,MD_MAG_00079,MD_MAG_00082,MD_MAG_00083,MD_MAG_00084,MD_MAG_00085,MD_MAG_00086,MD_MAG_00087,MD_MAG_00088,MD_MAG_00089,MD_MAG_00098,MD_MAG_00099,MD_MAG_00109,MD_MAG_00113,MD_MAG_00148,MD_MAG_00149	0.197674	86	0.161765	68
Ectoine biosynthesis, aspartate => ectoine	0.329174	0.566146	0.208252	NO	M00033	MD_MAG_00019,MD_MAG_00020,MD_MAG_00023,MD_MAG_00024,MD_MAG_00028,MD_MAG_00036,MD_MAG_00038,MD_MAG_00045,MD_MAG_00061,MD_MAG_00063,MD_MAG_00064,MD_MAG_00065,MD_MAG_00078,MD_MAG_00079,MD_MAG_00092,MD_MAG_00093,MD_MAG_00109,MD_MAG_00110,MD_MAG_00111,MD_MAG_00121,MD_MAG_00122,MD_MAG_00123,MD_MAG_00142,MD_MAG_00143,MD_MAG_00144,MD_MAG_00150,MD_MAG_00151,MD_MAG_00152	0.197674	86	0.161765	68
Multidrug resistance, efflux pump BpeEF-OprC	0.329174	0.566146	0.208252	NO	M00698	MD_MAG_00017,MD_MAG_00018,MD_MAG_00022,MD_MAG_00025,MD_MAG_00038,MD_MAG_00045,MD_MAG_00059,MD_MAG_00060,MD_MAG_00063,MD_MAG_00065,MD_MAG_00078,MD_MAG_00079,MD_MAG_00080,MD_MAG_00081,MD_MAG_00109,MD_MAG_00110,MD_MAG_00111,MD_MAG_00114,MD_MAG_00115,MD_MAG_00120,MD_MAG_00121,MD_MAG_00123,MD_MAG_00131,MD_MAG_00132,MD_MAG_00133,MD_MAG_00150,MD_MAG_00151,MD_MAG_00152	0.197674	86	0.161765	68
Biotin biosynthesis, BioW pathway, pimelate => pimeloyl-CoA => biotin	0.339518	0.560108	0.208252	NO	M00577	MD_MAG_00004,MD_MAG_00005,MD_MAG_00009,MD_MAG_00010,MD_MAG_00011,MD_MAG_00012,MD_MAG_00013,MD_MAG_00014,MD_MAG_00015,MD_MAG_00016,MD_MAG_00017,MD_MAG_00018,MD_MAG_00022,MD_MAG_00025,MD_MAG_00026,MD_MAG_00031,MD_MAG_00034,MD_MAG_00036,MD_MAG_00038,MD_MAG_00041,MD_MAG_00045,MD_MAG_00061,MD_MAG_00063,MD_MAG_00064,MD_MAG_00065,MD_MAG_00068,MD_MAG_00069,MD_MAG_00070,MD_MAG_00076,MD_MAG_00077,MD_MAG_00…	0.383721	86	0.338235	68
Methionine degradation	0.317103	0.573354	0.208866	YES	M00035	MD_MAG_00001,MD_MAG_00002,MD_MAG_00003,MD_MAG_00004,MD_MAG_00005,MD_MAG_00007,MD_MAG_00008,MD_MAG_00009,MD_MAG_00010,MD_MAG_00012,MD_MAG_00013,MD_MAG_00014,MD_MAG_00015,MD_MAG_00016,MD_MAG_00017,MD_MAG_00018,MD_MAG_00019,MD_MAG_00022,MD_MAG_00023,MD_MAG_00024,MD_MAG_00025,MD_MAG_00026,MD_MAG_00027,MD_MAG_00028,MD_MAG_00029,MD_MAG_00032,MD_MAG_00033,MD_MAG_00034,MD_MAG_00036,MD_MAG_00037,MD_MAG_00…	0.709302	86	0.75	68
Proline degradation, proline => glutamate	0.317103	0.573354	0.208866	YES	M00970	MD_MAG_00001,MD_MAG_00002,MD_MAG_00003,MD_MAG_00004,MD_MAG_00005,MD_MAG_00006,MD_MAG_00007,MD_MAG_00008,MD_MAG_00009,MD_MAG_00010,MD_MAG_00011,MD_MAG_00012,MD_MAG_00013,MD_MAG_00014,MD_MAG_00015,MD_MAG_00016,MD_MAG_00017,MD_MAG_00020,MD_MAG_00021,MD_MAG_00022,MD_MAG_00023,MD_MAG_00025,MD_MAG_00026,MD_MAG_00027,MD_MAG_00028,MD_MAG_00029,MD_MAG_00030,MD_MAG_00031,MD_MAG_00033,MD_MAG_00036,MD_MAG_00…	0.709302	86	0.75	68
CAM (Crassulacean acid metabolism), light	0.2883	0.591312	0.21233	NO	M00169	MD_MAG_00001,MD_MAG_00002,MD_MAG_00003,MD_MAG_00004,MD_MAG_00007,MD_MAG_00008,MD_MAG_00009,MD_MAG_00010,MD_MAG_00012,MD_MAG_00013,MD_MAG_00014,MD_MAG_00015,MD_MAG_00017,MD_MAG_00018,MD_MAG_00019,MD_MAG_00022,MD_MAG_00025,MD_MAG_00026,MD_MAG_00027,MD_MAG_00030,MD_MAG_00031,MD_MAG_00032,MD_MAG_00033,MD_MAG_00035,MD_MAG_00036,MD_MAG_00037,MD_MAG_00038,MD_MAG_00043,MD_MAG_00045,MD_MAG_00053,MD_MAG_00…	0.55814	86	0.514706	68
Pantothenate biosynthesis, 2-oxoisovalerate/spermine => pantothenate	0.2883	0.591312	0.21233	YES	M00913	MD_MAG_00001,MD_MAG_00003,MD_MAG_00004,MD_MAG_00005,MD_MAG_00006,MD_MAG_00007,MD_MAG_00008,MD_MAG_00009,MD_MAG_00010,MD_MAG_00011,MD_MAG_00012,MD_MAG_00013,MD_MAG_00014,MD_MAG_00015,MD_MAG_00016,MD_MAG_00017,MD_MAG_00018,MD_MAG_00019,MD_MAG_00022,MD_MAG_00023,MD_MAG_00025,MD_MAG_00031,MD_MAG_00036,MD_MAG_00037,MD_MAG_00038,MD_MAG_00045,MD_MAG_00047,MD_MAG_00049,MD_MAG_00063,MD_MAG_00064,MD_MAG_00…	0.44186	86	0.485294	68
Semi-phosphorylative Entner-Doudoroff pathway, gluconate => glycerate-3P	0.296095	0.586341	0.21233	YES	M00308	MD_MAG_00017,MD_MAG_00018,MD_MAG_00019,MD_MAG_00020,MD_MAG_00022,MD_MAG_00023,MD_MAG_00025,MD_MAG_00028,MD_MAG_00038,MD_MAG_00040,MD_MAG_00043,MD_MAG_00044,MD_MAG_00046,MD_MAG_00047,MD_MAG_00050,MD_MAG_00066,MD_MAG_00067,MD_MAG_00068,MD_MAG_00069,MD_MAG_00070,MD_MAG_00071,MD_MAG_00072,MD_MAG_00073,MD_MAG_00074,MD_MAG_00075,MD_MAG_00076,MD_MAG_00077,MD_MAG_00078,MD_MAG_00079,MD_MAG_00080,MD_MAG_00…	0.5	86	0.544118	68
Tryptophan metabolism, tryptophan => kynurenine => 2-aminomuconate	0.26096	0.609462	0.213206	NO	M00038	MD_MAG_00001,MD_MAG_00002,MD_MAG_00003,MD_MAG_00004,MD_MAG_00005,MD_MAG_00006,MD_MAG_00007,MD_MAG_00008,MD_MAG_00009,MD_MAG_00010,MD_MAG_00012,MD_MAG_00013,MD_MAG_00014,MD_MAG_00015,MD_MAG_00016,MD_MAG_00026,MD_MAG_00029,MD_MAG_00044,MD_MAG_00071,MD_MAG_00073,MD_MAG_00074,MD_MAG_00075,MD_MAG_00082,MD_MAG_00083,MD_MAG_00092,MD_MAG_00093,MD_MAG_00115,MD_MAG_00131,MD_MAG_00132,MD_MAG_00133	0.209302	86	0.176471	68
Biotin biosynthesis, BioU pathway, pimeloyl-ACP/CoA => biotin	0.246996	0.619198	0.213206	NO	M00950	MD_MAG_00004,MD_MAG_00005,MD_MAG_00009,MD_MAG_00010,MD_MAG_00011,MD_MAG_00012,MD_MAG_00013,MD_MAG_00014,MD_MAG_00015,MD_MAG_00016,MD_MAG_00017,MD_MAG_00018,MD_MAG_00022,MD_MAG_00025,MD_MAG_00026,MD_MAG_00031,MD_MAG_00033,MD_MAG_00034,MD_MAG_00036,MD_MAG_00038,MD_MAG_00041,MD_MAG_00045,MD_MAG_00048,MD_MAG_00061,MD_MAG_00063,MD_MAG_00064,MD_MAG_00065,MD_MAG_00068,MD_MAG_00069,MD_MAG_00070,MD_MAG_00…	0.406977	86	0.367647	68
Pentose phosphate pathway, archaea, fructose 6P => ribose 5P	0.255875	0.612968	0.213206	NO	M00580	MD_MAG_00001,MD_MAG_00002,MD_MAG_00003,MD_MAG_00004,MD_MAG_00005,MD_MAG_00006,MD_MAG_00007,MD_MAG_00008,MD_MAG_00009,MD_MAG_00010,MD_MAG_00012,MD_MAG_00013,MD_MAG_00014,MD_MAG_00016,MD_MAG_00017,MD_MAG_00018,MD_MAG_00019,MD_MAG_00022,MD_MAG_00025,MD_MAG_00027,MD_MAG_00032,MD_MAG_00036,MD_MAG_00038,MD_MAG_00045,MD_MAG_00046,MD_MAG_00047,MD_MAG_00050,MD_MAG_00051,MD_MAG_00052,MD_MAG_00053,MD_MAG_00…	0.511628	86	0.470588	68
Riboflavin biosynthesis, plants and bacteria, GTP => riboflavin/FMN/FAD	0.260601	0.609708	0.213206	NO	M00125	MD_MAG_00017,MD_MAG_00018,MD_MAG_00019,MD_MAG_00022,MD_MAG_00023,MD_MAG_00024,MD_MAG_00025,MD_MAG_00026,MD_MAG_00027,MD_MAG_00028,MD_MAG_00029,MD_MAG_00030,MD_MAG_00031,MD_MAG_00033,MD_MAG_00034,MD_MAG_00035,MD_MAG_00036,MD_MAG_00038,MD_MAG_00040,MD_MAG_00043,MD_MAG_00044,MD_MAG_00045,MD_MAG_00046,MD_MAG_00047,MD_MAG_00048,MD_MAG_00050,MD_MAG_00051,MD_MAG_00058,MD_MAG_00063,MD_MAG_00065,MD_MAG_00…	0.686047	86	0.647059	68
Ceramide biosynthesis	0.247309	0.618977	0.213206	YES	M00094	MD_MAG_00001,MD_MAG_00002,MD_MAG_00003,MD_MAG_00004,MD_MAG_00005,MD_MAG_00006,MD_MAG_00007,MD_MAG_00008,MD_MAG_00009,MD_MAG_00010,MD_MAG_00011,MD_MAG_00012,MD_MAG_00013,MD_MAG_00014,MD_MAG_00015,MD_MAG_00016	0.0930233	86	0.117647	68
N-glycan precursor biosynthesis	0.247309	0.618977	0.213206	YES	M00055	MD_MAG_00001,MD_MAG_00002,MD_MAG_00003,MD_MAG_00004,MD_MAG_00005,MD_MAG_00006,MD_MAG_00007,MD_MAG_00008,MD_MAG_00009,MD_MAG_00010,MD_MAG_00011,MD_MAG_00012,MD_MAG_00013,MD_MAG_00014,MD_MAG_00015,MD_MAG_00016	0.0930233	86	0.117647	68
N-glycosylation by oligosaccharyltransferase	0.247309	0.618977	0.213206	YES	M00072	MD_MAG_00001,MD_MAG_00002,MD_MAG_00003,MD_MAG_00004,MD_MAG_00005,MD_MAG_00006,MD_MAG_00007,MD_MAG_00008,MD_MAG_00009,MD_MAG_00010,MD_MAG_00011,MD_MAG_00012,MD_MAG_00013,MD_MAG_00014,MD_MAG_00015,MD_MAG_00016	0.0930233	86	0.117647	68
Triacylglycerol biosynthesis	0.247309	0.618977	0.213206	YES	M00089	MD_MAG_00001,MD_MAG_00002,MD_MAG_00003,MD_MAG_00004,MD_MAG_00005,MD_MAG_00006,MD_MAG_00007,MD_MAG_00008,MD_MAG_00009,MD_MAG_00010,MD_MAG_00011,MD_MAG_00012,MD_MAG_00013,MD_MAG_00014,MD_MAG_00015,MD_MAG_00016	0.0930233	86	0.117647	68
Siroheme biosynthesis, glutamyl-tRNA => siroheme	0.258143	0.611399	0.213206	YES	M00846	MD_MAG_00003,MD_MAG_00004,MD_MAG_00005,MD_MAG_00007,MD_MAG_00008,MD_MAG_00009,MD_MAG_00010,MD_MAG_00011,MD_MAG_00012,MD_MAG_00013,MD_MAG_00014,MD_MAG_00015,MD_MAG_00017,MD_MAG_00018,MD_MAG_00019,MD_MAG_00020,MD_MAG_00021,MD_MAG_00022,MD_MAG_00023,MD_MAG_00024,MD_MAG_00025,MD_MAG_00026,MD_MAG_00027,MD_MAG_00028,MD_MAG_00029,MD_MAG_00031,MD_MAG_00032,MD_MAG_00034,MD_MAG_00036,MD_MAG_00038,MD_MAG_00…	0.744186	86	0.779412	68
dTDP-L-rhamnose biosynthesis	0.2147	0.643108	0.218814	NO	M00793	MD_MAG_00017,MD_MAG_00019,MD_MAG_00020,MD_MAG_00021,MD_MAG_00022,MD_MAG_00024,MD_MAG_00026,MD_MAG_00027,MD_MAG_00029,MD_MAG_00030,MD_MAG_00032,MD_MAG_00033,MD_MAG_00034,MD_MAG_00037,MD_MAG_00038,MD_MAG_00044,MD_MAG_00045,MD_MAG_00046,MD_MAG_00048,MD_MAG_00050,MD_MAG_00051,MD_MAG_00052,MD_MAG_00056,MD_MAG_00057,MD_MAG_00059,MD_MAG_00060,MD_MAG_00061,MD_MAG_00063,MD_MAG_00065,MD_MAG_00066,MD_MAG_00…	0.581395	86	0.544118	68
Fatty acid biosynthesis in mitochondria, fungi	0.213304	0.64419	0.218814	YES	M00874	MD_MAG_00002,MD_MAG_00003,MD_MAG_00004,MD_MAG_00005,MD_MAG_00007,MD_MAG_00008,MD_MAG_00009,MD_MAG_00010,MD_MAG_00012,MD_MAG_00013,MD_MAG_00014,MD_MAG_00015,MD_MAG_00016,MD_MAG_00046	0.0813953	86	0.102941	68
Fatty acid elongation in endoplasmic reticulum	0.213304	0.64419	0.218814	YES	M00415	MD_MAG_00001,MD_MAG_00002,MD_MAG_00004,MD_MAG_00005,MD_MAG_00006,MD_MAG_00007,MD_MAG_00008,MD_MAG_00009,MD_MAG_00010,MD_MAG_00012,MD_MAG_00013,MD_MAG_00014,MD_MAG_00015,MD_MAG_00016	0.0813953	86	0.102941	68
Acetogen	0.193332	0.660158	0.221795	NO	M00618	MD_MAG_00019,MD_MAG_00020,MD_MAG_00021,MD_MAG_00022,MD_MAG_00023,MD_MAG_00024,MD_MAG_00028,MD_MAG_00034,MD_MAG_00036,MD_MAG_00038,MD_MAG_00040,MD_MAG_00044,MD_MAG_00045,MD_MAG_00046,MD_MAG_00047,MD_MAG_00049,MD_MAG_00066,MD_MAG_00067,MD_MAG_00068,MD_MAG_00069,MD_MAG_00070,MD_MAG_00071,MD_MAG_00072,MD_MAG_00073,MD_MAG_00078,MD_MAG_00079,MD_MAG_00090,MD_MAG_00091,MD_MAG_00092,MD_MAG_00093,MD_MAG_00…	0.476744	86	0.441176	68
Formaldehyde assimilation, ribulose monophosphate pathway	0.184337	0.667673	0.221795	NO	M00345	MD_MAG_00003,MD_MAG_00004,MD_MAG_00005,MD_MAG_00008,MD_MAG_00010,MD_MAG_00012,MD_MAG_00013,MD_MAG_00014,MD_MAG_00015,MD_MAG_00016,MD_MAG_00017,MD_MAG_00019,MD_MAG_00020,MD_MAG_00022,MD_MAG_00023,MD_MAG_00024,MD_MAG_00026,MD_MAG_00028,MD_MAG_00029,MD_MAG_00031,MD_MAG_00033,MD_MAG_00037,MD_MAG_00038,MD_MAG_00042,MD_MAG_00043,MD_MAG_00044,MD_MAG_00046,MD_MAG_00047,MD_MAG_00048,MD_MAG_00049,MD_MAG_00…	0.651163	86	0.617647	68
Succinate dehydrogenase, prokaryotes	0.193034	0.660403	0.221795	NO	M00149	MD_MAG_00001,MD_MAG_00002,MD_MAG_00004,MD_MAG_00005,MD_MAG_00007,MD_MAG_00008,MD_MAG_00009,MD_MAG_00010,MD_MAG_00011,MD_MAG_00012,MD_MAG_00013,MD_MAG_00014,MD_MAG_00015,MD_MAG_00017,MD_MAG_00018,MD_MAG_00019,MD_MAG_00020,MD_MAG_00022,MD_MAG_00023,MD_MAG_00024,MD_MAG_00025,MD_MAG_00026,MD_MAG_00028,MD_MAG_00029,MD_MAG_00031,MD_MAG_00032,MD_MAG_00036,MD_MAG_00037,MD_MAG_00038,MD_MAG_00039,MD_MAG_00…	0.709302	86	0.676471	68
Thiamine biosynthesis, archaea, AIR (+ NAD+) => TMP/TPP	0.185119	0.66701	0.221795	YES	M00896	MD_MAG_00017,MD_MAG_00019,MD_MAG_00020,MD_MAG_00022,MD_MAG_00023,MD_MAG_00027,MD_MAG_00028,MD_MAG_00029,MD_MAG_00031,MD_MAG_00035,MD_MAG_00036,MD_MAG_00038,MD_MAG_00045,MD_MAG_00046,MD_MAG_00060,MD_MAG_00063,MD_MAG_00064,MD_MAG_00065,MD_MAG_00066,MD_MAG_00067,MD_MAG_00068,MD_MAG_00069,MD_MAG_00070,MD_MAG_00071,MD_MAG_00072,MD_MAG_00073,MD_MAG_00076,MD_MAG_00077,MD_MAG_00078,MD_MAG_00079,MD_MAG_00…	0.465116	86	0.5	68
Glycolysis (Embden-Meyerhof pathway), glucose => pyruvate	0.186707	0.665672	0.221795	YES	M00001	MD_MAG_00001,MD_MAG_00002,MD_MAG_00003,MD_MAG_00004,MD_MAG_00005,MD_MAG_00006,MD_MAG_00007,MD_MAG_00008,MD_MAG_00009,MD_MAG_00010,MD_MAG_00011,MD_MAG_00012,MD_MAG_00013,MD_MAG_00014,MD_MAG_00015,MD_MAG_00016,MD_MAG_00017,MD_MAG_00018,MD_MAG_00019,MD_MAG_00020,MD_MAG_00022,MD_MAG_00023,MD_MAG_00024,MD_MAG_00025,MD_MAG_00026,MD_MAG_00027,MD_MAG_00028,MD_MAG_00029,MD_MAG_00031,MD_MAG_00032,MD_MAG_00…	0.906977	86	0.926471	68
C5 isoprenoid biosynthesis, mevalonate pathway, archaea	0.179154	0.672101	0.222287	YES	M00849	MD_MAG_00001,MD_MAG_00002,MD_MAG_00003,MD_MAG_00004,MD_MAG_00005,MD_MAG_00007,MD_MAG_00008,MD_MAG_00009,MD_MAG_00010,MD_MAG_00011,MD_MAG_00012,MD_MAG_00013,MD_MAG_00014,MD_MAG_00015,MD_MAG_00016,MD_MAG_00037,MD_MAG_00058,MD_MAG_00086,MD_MAG_00087,MD_MAG_00090,MD_MAG_00091,MD_MAG_00098,MD_MAG_00099,MD_MAG_00102,MD_MAG_00128,MD_MAG_00129,MD_MAG_00130,MD_MAG_00137,MD_MAG_00142,MD_MAG_00143,MD_MAG_00…	0.22093	86	0.25	68
Multidrug resistance, efflux pump AcrEF-TolC	0.1516	0.697011	0.224724	NO	M00696	MD_MAG_00022,MD_MAG_00038,MD_MAG_00110,MD_MAG_00121,MD_MAG_00123,MD_MAG_00150,MD_MAG_00151,MD_MAG_00152	0.0581395	86	0.0441176	68
Multidrug resistance, efflux pump NorB	0.1516	0.697011	0.224724	NO	M00702	MD_MAG_00031,MD_MAG_00038,MD_MAG_00048,MD_MAG_00117,MD_MAG_00123,MD_MAG_00150,MD_MAG_00151,MD_MAG_00152	0.0581395	86	0.0441176	68
Lysine biosynthesis, DAP dehydrogenase pathway, aspartate => lysine	0.149122	0.699376	0.224724	NO	M00526	MD_MAG_00003,MD_MAG_00007,MD_MAG_00017,MD_MAG_00018,MD_MAG_00019,MD_MAG_00020,MD_MAG_00022,MD_MAG_00023,MD_MAG_00024,MD_MAG_00025,MD_MAG_00026,MD_MAG_00027,MD_MAG_00028,MD_MAG_00029,MD_MAG_00031,MD_MAG_00034,MD_MAG_00036,MD_MAG_00037,MD_MAG_00038,MD_MAG_00039,MD_MAG_00040,MD_MAG_00041,MD_MAG_00043,MD_MAG_00044,MD_MAG_00045,MD_MAG_00046,MD_MAG_00047,MD_MAG_00048,MD_MAG_00049,MD_MAG_00061,MD_MAG_00…	0.790698	86	0.764706	68
Dissimilatory nitrate reduction, nitrate => ammonia	0.162545	0.686824	0.224724	YES	M00530	MD_MAG_00017,MD_MAG_00019,MD_MAG_00020,MD_MAG_00021,MD_MAG_00022,MD_MAG_00023,MD_MAG_00025,MD_MAG_00034,MD_MAG_00036,MD_MAG_00038,MD_MAG_00045,MD_MAG_00046,MD_MAG_00059,MD_MAG_00060,MD_MAG_00061,MD_MAG_00066,MD_MAG_00067,MD_MAG_00068,MD_MAG_00069,MD_MAG_00070,MD_MAG_00078,MD_MAG_00079,MD_MAG_00089,MD_MAG_00090,MD_MAG_00091,MD_MAG_00094,MD_MAG_00095,MD_MAG_00110,MD_MAG_00111,MD_MAG_00118,MD_MAG_00…	0.27907	86	0.308824	68
D-Glucuronate degradation, D-glucuronate => pyruvate + D-glyceraldehyde 3P	0.154511	0.694261	0.224724	YES	M00061	MD_MAG_00018,MD_MAG_00019,MD_MAG_00020,MD_MAG_00022,MD_MAG_00038,MD_MAG_00044,MD_MAG_00046,MD_MAG_00047,MD_MAG_00049,MD_MAG_00050,MD_MAG_00066,MD_MAG_00067,MD_MAG_00074,MD_MAG_00075,MD_MAG_00076,MD_MAG_00077,MD_MAG_00078,MD_MAG_00079,MD_MAG_00080,MD_MAG_00081,MD_MAG_00084,MD_MAG_00088,MD_MAG_00089,MD_MAG_00090,MD_MAG_00091,MD_MAG_00094,MD_MAG_00095,MD_MAG_00107,MD_MAG_00108,MD_MAG_00110,MD_MAG_00…	0.337209	86	0.367647	68
Adenine ribonucleotide biosynthesis, IMP => ADP,ATP	0.148128	0.700331	0.224724	NO	M00049	MD_MAG_00001,MD_MAG_00002,MD_MAG_00003,MD_MAG_00004,MD_MAG_00005,MD_MAG_00006,MD_MAG_00007,MD_MAG_00008,MD_MAG_00009,MD_MAG_00010,MD_MAG_00011,MD_MAG_00012,MD_MAG_00013,MD_MAG_00014,MD_MAG_00015,MD_MAG_00016,MD_MAG_00017,MD_MAG_00019,MD_MAG_00020,MD_MAG_00021,MD_MAG_00022,MD_MAG_00023,MD_MAG_00024,MD_MAG_00025,MD_MAG_00026,MD_MAG_00027,MD_MAG_00028,MD_MAG_00029,MD_MAG_00031,MD_MAG_00032,MD_MAG_00…	0.94186	86	0.926471	68
Guanine ribonucleotide biosynthesis, IMP => GDP,GTP	0.148128	0.700331	0.224724	NO	M00050	MD_MAG_00001,MD_MAG_00002,MD_MAG_00003,MD_MAG_00004,MD_MAG_00005,MD_MAG_00006,MD_MAG_00007,MD_MAG_00008,MD_MAG_00009,MD_MAG_00010,MD_MAG_00011,MD_MAG_00012,MD_MAG_00013,MD_MAG_00014,MD_MAG_00015,MD_MAG_00016,MD_MAG_00017,MD_MAG_00018,MD_MAG_00019,MD_MAG_00020,MD_MAG_00022,MD_MAG_00023,MD_MAG_00024,MD_MAG_00025,MD_MAG_00026,MD_MAG_00027,MD_MAG_00028,MD_MAG_00029,MD_MAG_00031,MD_MAG_00032,MD_MAG_00…	0.94186	86	0.926471	68
Ubiquinone biosynthesis, prokaryotes, chorismate (+ polyprenyl-PP) => ubiquinol	0.118056	0.731153	0.22636	NO	M00117	MD_MAG_00017,MD_MAG_00022,MD_MAG_00025,MD_MAG_00027,MD_MAG_00032,MD_MAG_00036,MD_MAG_00038,MD_MAG_00045,MD_MAG_00063,MD_MAG_00064,MD_MAG_00065,MD_MAG_00068,MD_MAG_00069,MD_MAG_00070,MD_MAG_00074,MD_MAG_00078,MD_MAG_00079,MD_MAG_00080,MD_MAG_00081,MD_MAG_00085,MD_MAG_00094,MD_MAG_00095,MD_MAG_00109,MD_MAG_00110,MD_MAG_00111,MD_MAG_00113,MD_MAG_00114,MD_MAG_00115,MD_MAG_00121,MD_MAG_00123,MD_MAG_00…	0.244186	86	0.220588	68
Nitrate assimilation	0.12747	0.721069	0.22636	NO	M00615	MD_MAG_00007,MD_MAG_00008,MD_MAG_00015,MD_MAG_00018,MD_MAG_00019,MD_MAG_00020,MD_MAG_00022,MD_MAG_00023,MD_MAG_00025,MD_MAG_00032,MD_MAG_00036,MD_MAG_00038,MD_MAG_00045,MD_MAG_00049,MD_MAG_00059,MD_MAG_00060,MD_MAG_00061,MD_MAG_00066,MD_MAG_00067,MD_MAG_00078,MD_MAG_00079,MD_MAG_00088,MD_MAG_00089,MD_MAG_00090,MD_MAG_00091,MD_MAG_00094,MD_MAG_00095,MD_MAG_00110,MD_MAG_00111,MD_MAG_00118,MD_MAG_00…	0.290698	86	0.264706	68
Cysteine biosynthesis, methionine => cysteine	0.139549	0.70873	0.22636	NO	M00609	MD_MAG_00019,MD_MAG_00020,MD_MAG_00022,MD_MAG_00023,MD_MAG_00024,MD_MAG_00028,MD_MAG_00031,MD_MAG_00038,MD_MAG_00039,MD_MAG_00044,MD_MAG_00046,MD_MAG_00048,MD_MAG_00068,MD_MAG_00069,MD_MAG_00070,MD_MAG_00076,MD_MAG_00077,MD_MAG_00090,MD_MAG_00092,MD_MAG_00093,MD_MAG_00094,MD_MAG_00095,MD_MAG_00096,MD_MAG_00097,MD_MAG_00100,MD_MAG_00101,MD_MAG_00102,MD_MAG_00103,MD_MAG_00104,MD_MAG_00105,MD_MAG_00…	0.337209	86	0.308824	68
Photorespiration	0.116879	0.732445	0.22636	YES	M00532	MD_MAG_00004,MD_MAG_00005,MD_MAG_00008,MD_MAG_00009,MD_MAG_00012,MD_MAG_00014,MD_MAG_00015,MD_MAG_00016	0.0465116	86	0.0588235	68
Catechol ortho-cleavage, catechol => 3-oxoadipate	0.118271	0.730917	0.22636	YES	M00568	MD_MAG_00021,MD_MAG_00028,MD_MAG_00036,MD_MAG_00038,MD_MAG_00045,MD_MAG_00059,MD_MAG_00060,MD_MAG_00061,MD_MAG_00063,MD_MAG_00064,MD_MAG_00065,MD_MAG_00078,MD_MAG_00079,MD_MAG_00080,MD_MAG_00081,MD_MAG_00092,MD_MAG_00109,MD_MAG_00122,MD_MAG_00150,MD_MAG_00151,MD_MAG_00152	0.127907	86	0.147059	68
Cysteine biosynthesis, homocysteine + serine => cysteine	0.12485	0.723833	0.22636	YES	M00338	MD_MAG_00001,MD_MAG_00002,MD_MAG_00003,MD_MAG_00004,MD_MAG_00005,MD_MAG_00007,MD_MAG_00008,MD_MAG_00012,MD_MAG_00013,MD_MAG_00014,MD_MAG_00015,MD_MAG_00016,MD_MAG_00021,MD_MAG_00022,MD_MAG_00023,MD_MAG_00026,MD_MAG_00027,MD_MAG_00029,MD_MAG_00037,MD_MAG_00038,MD_MAG_00041,MD_MAG_00044,MD_MAG_00058,MD_MAG_00066,MD_MAG_00067,MD_MAG_00071,MD_MAG_00072,MD_MAG_00073,MD_MAG_00078,MD_MAG_00079,MD_MAG_00…	0.383721	86	0.411765	68
Cytochrome c oxidase, prokaryotes	0.131487	0.716896	0.22636	YES	M00155	MD_MAG_00001,MD_MAG_00017,MD_MAG_00018,MD_MAG_00020,MD_MAG_00022,MD_MAG_00023,MD_MAG_00024,MD_MAG_00025,MD_MAG_00026,MD_MAG_00027,MD_MAG_00028,MD_MAG_00029,MD_MAG_00030,MD_MAG_00031,MD_MAG_00032,MD_MAG_00037,MD_MAG_00039,MD_MAG_00040,MD_MAG_00041,MD_MAG_00044,MD_MAG_00046,MD_MAG_00047,MD_MAG_00049,MD_MAG_00062,MD_MAG_00063,MD_MAG_00065,MD_MAG_00066,MD_MAG_00067,MD_MAG_00071,MD_MAG_00072,MD_MAG_00…	0.5	86	0.529412	68
Reductive citrate cycle (Arnon-Buchanan cycle)	0.123301	0.725481	0.22636	YES	M00173	MD_MAG_00001,MD_MAG_00002,MD_MAG_00017,MD_MAG_00018,MD_MAG_00019,MD_MAG_00020,MD_MAG_00022,MD_MAG_00023,MD_MAG_00024,MD_MAG_00025,MD_MAG_00026,MD_MAG_00027,MD_MAG_00028,MD_MAG_00029,MD_MAG_00031,MD_MAG_00032,MD_MAG_00035,MD_MAG_00036,MD_MAG_00037,MD_MAG_00038,MD_MAG_00039,MD_MAG_00040,MD_MAG_00044,MD_MAG_00045,MD_MAG_00046,MD_MAG_00047,MD_MAG_00049,MD_MAG_00063,MD_MAG_00064,MD_MAG_00065,MD_MAG_00…	0.604651	86	0.632353	68
Lipoic acid biosynthesis, plants and bacteria, octanoyl-ACP => dihydrolipoyl-E2/H	0.118056	0.731153	0.22636	YES	M00881	MD_MAG_00001,MD_MAG_00002,MD_MAG_00003,MD_MAG_00004,MD_MAG_00005,MD_MAG_00006,MD_MAG_00009,MD_MAG_00010,MD_MAG_00011,MD_MAG_00012,MD_MAG_00013,MD_MAG_00014,MD_MAG_00015,MD_MAG_00017,MD_MAG_00018,MD_MAG_00019,MD_MAG_00020,MD_MAG_00021,MD_MAG_00022,MD_MAG_00023,MD_MAG_00024,MD_MAG_00025,MD_MAG_00026,MD_MAG_00027,MD_MAG_00028,MD_MAG_00029,MD_MAG_00031,MD_MAG_00032,MD_MAG_00033,MD_MAG_00035,MD_MAG_00…	0.755814	86	0.779412	68
F-type ATPase, prokaryotes and chloroplasts	0.108245	0.742151	0.227495	NO	M00157	MD_MAG_00012,MD_MAG_00013,MD_MAG_00014,MD_MAG_00018,MD_MAG_00019,MD_MAG_00020,MD_MAG_00021,MD_MAG_00023,MD_MAG_00024,MD_MAG_00025,MD_MAG_00026,MD_MAG_00027,MD_MAG_00028,MD_MAG_00029,MD_MAG_00030,MD_MAG_00031,MD_MAG_00032,MD_MAG_00033,MD_MAG_00037,MD_MAG_00038,MD_MAG_00039,MD_MAG_00040,MD_MAG_00041,MD_MAG_00042,MD_MAG_00043,MD_MAG_00044,MD_MAG_00045,MD_MAG_00046,MD_MAG_00047,MD_MAG_00050,MD_MAG_00…	0.744186	86	0.720588	68
Pentose phosphate pathway (Pentose phosphate cycle)	0.109724	0.740458	0.227495	YES	M00004	MD_MAG_00001,MD_MAG_00002,MD_MAG_00003,MD_MAG_00004,MD_MAG_00005,MD_MAG_00006,MD_MAG_00007,MD_MAG_00008,MD_MAG_00009,MD_MAG_00010,MD_MAG_00011,MD_MAG_00012,MD_MAG_00013,MD_MAG_00014,MD_MAG_00015,MD_MAG_00016,MD_MAG_00017,MD_MAG_00018,MD_MAG_00019,MD_MAG_00020,MD_MAG_00021,MD_MAG_00022,MD_MAG_00023,MD_MAG_00024,MD_MAG_00025,MD_MAG_00026,MD_MAG_00027,MD_MAG_00028,MD_MAG_00029,MD_MAG_00031,MD_MAG_00…	0.848837	86	0.867647	68
Phosphatidylcholine (PC) biosynthesis, PE => PC	0.0775994	0.780577	0.231738	NO	M00091	MD_MAG_00001,MD_MAG_00002,MD_MAG_00003,MD_MAG_00004,MD_MAG_00005,MD_MAG_00006,MD_MAG_00007,MD_MAG_00008,MD_MAG_00009,MD_MAG_00012,MD_MAG_00013,MD_MAG_00014,MD_MAG_00015,MD_MAG_00016,MD_MAG_00019,MD_MAG_00025,MD_MAG_00037,MD_MAG_00043,MD_MAG_00061,MD_MAG_00068,MD_MAG_00069,MD_MAG_00070,MD_MAG_00074,MD_MAG_00075,MD_MAG_00084,MD_MAG_00085,MD_MAG_00094,MD_MAG_00095,MD_MAG_00113,MD_MAG_00117,MD_MAG_00…	0.209302	86	0.191176	68
Thiamine biosynthesis, prokaryotes, AIR (+ DXP/glycine) => TMP/TPP	0.082415	0.774051	0.231738	NO	M00895	MD_MAG_00017,MD_MAG_00018,MD_MAG_00019,MD_MAG_00022,MD_MAG_00023,MD_MAG_00025,MD_MAG_00027,MD_MAG_00031,MD_MAG_00036,MD_MAG_00038,MD_MAG_00045,MD_MAG_00047,MD_MAG_00063,MD_MAG_00064,MD_MAG_00065,MD_MAG_00068,MD_MAG_00069,MD_MAG_00070,MD_MAG_00074,MD_MAG_00075,MD_MAG_00076,MD_MAG_00077,MD_MAG_00078,MD_MAG_00079,MD_MAG_00080,MD_MAG_00081,MD_MAG_00082,MD_MAG_00083,MD_MAG_00084,MD_MAG_00085,MD_MAG_00…	0.360465	86	0.338235	68
Assimilatory sulfate reduction, sulfate => H2S	0.0877793	0.76702	0.231738	NO	M00176	MD_MAG_00003,MD_MAG_00004,MD_MAG_00005,MD_MAG_00006,MD_MAG_00007,MD_MAG_00008,MD_MAG_00009,MD_MAG_00010,MD_MAG_00011,MD_MAG_00012,MD_MAG_00013,MD_MAG_00014,MD_MAG_00015,MD_MAG_00016,MD_MAG_00017,MD_MAG_00018,MD_MAG_00019,MD_MAG_00022,MD_MAG_00023,MD_MAG_00025,MD_MAG_00026,MD_MAG_00031,MD_MAG_00034,MD_MAG_00036,MD_MAG_00038,MD_MAG_00041,MD_MAG_00045,MD_MAG_00047,MD_MAG_00049,MD_MAG_00063,MD_MAG_00…	0.465116	86	0.441176	68
Phosphate acetyltransferase-acetate kinase pathway, acetyl-CoA => acetate	0.0790014	0.778655	0.231738	NO	M00579	MD_MAG_00019,MD_MAG_00020,MD_MAG_00021,MD_MAG_00022,MD_MAG_00023,MD_MAG_00024,MD_MAG_00028,MD_MAG_00032,MD_MAG_00033,MD_MAG_00034,MD_MAG_00035,MD_MAG_00036,MD_MAG_00038,MD_MAG_00040,MD_MAG_00042,MD_MAG_00044,MD_MAG_00045,MD_MAG_00046,MD_MAG_00047,MD_MAG_00049,MD_MAG_00050,MD_MAG_00057,MD_MAG_00059,MD_MAG_00061,MD_MAG_00063,MD_MAG_00064,MD_MAG_00065,MD_MAG_00066,MD_MAG_00067,MD_MAG_00068,MD_MAG_00…	0.581395	86	0.558824	68
Lysine biosynthesis, acetyl-DAP pathway, aspartate => lysine	0.079581	0.777866	0.231738	NO	M00525	MD_MAG_00017,MD_MAG_00018,MD_MAG_00019,MD_MAG_00020,MD_MAG_00022,MD_MAG_00023,MD_MAG_00024,MD_MAG_00025,MD_MAG_00026,MD_MAG_00027,MD_MAG_00028,MD_MAG_00029,MD_MAG_00031,MD_MAG_00034,MD_MAG_00036,MD_MAG_00038,MD_MAG_00040,MD_MAG_00044,MD_MAG_00045,MD_MAG_00046,MD_MAG_00047,MD_MAG_00048,MD_MAG_00049,MD_MAG_00063,MD_MAG_00064,MD_MAG_00065,MD_MAG_00066,MD_MAG_00067,MD_MAG_00068,MD_MAG_00069,MD_MAG_00…	0.697674	86	0.676471	68
Menaquinone biosynthesis, chorismate (+ polyprenyl-PP) => menaquinol	0.0822059	0.77433	0.231738	YES	M00116	MD_MAG_00022,MD_MAG_00023,MD_MAG_00024,MD_MAG_00026,MD_MAG_00028,MD_MAG_00029,MD_MAG_00031,MD_MAG_00038,MD_MAG_00039,MD_MAG_00040,MD_MAG_00044,MD_MAG_00046,MD_MAG_00047,MD_MAG_00048,MD_MAG_00050,MD_MAG_00051,MD_MAG_00052,MD_MAG_00066,MD_MAG_00067,MD_MAG_00068,MD_MAG_00069,MD_MAG_00070,MD_MAG_00071,MD_MAG_00072,MD_MAG_00073,MD_MAG_00082,MD_MAG_00083,MD_MAG_00086,MD_MAG_00087,MD_MAG_00090,MD_MAG_00…	0.476744	86	0.5	68
Heme biosynthesis, animals and fungi, glycine => heme	0.0860269	0.76929	0.231738	YES	M00868	MD_MAG_00001,MD_MAG_00002,MD_MAG_00003,MD_MAG_00004,MD_MAG_00005,MD_MAG_00006,MD_MAG_00007,MD_MAG_00008,MD_MAG_00009,MD_MAG_00010,MD_MAG_00011,MD_MAG_00012,MD_MAG_00013,MD_MAG_00014,MD_MAG_00015,MD_MAG_00016,MD_MAG_00017,MD_MAG_00018,MD_MAG_00019,MD_MAG_00020,MD_MAG_00021,MD_MAG_00022,MD_MAG_00023,MD_MAG_00025,MD_MAG_00026,MD_MAG_00027,MD_MAG_00028,MD_MAG_00029,MD_MAG_00031,MD_MAG_00034,MD_MAG_00…	0.744186	86	0.764706	68
Adenine ribonucleotide degradation, AMP => Urate	0.0775994	0.780577	0.231738	YES	M00958	MD_MAG_00001,MD_MAG_00002,MD_MAG_00003,MD_MAG_00004,MD_MAG_00005,MD_MAG_00006,MD_MAG_00007,MD_MAG_00008,MD_MAG_00009,MD_MAG_00010,MD_MAG_00011,MD_MAG_00012,MD_MAG_00013,MD_MAG_00014,MD_MAG_00015,MD_MAG_00016,MD_MAG_00017,MD_MAG_00018,MD_MAG_00019,MD_MAG_00020,MD_MAG_00021,MD_MAG_00022,MD_MAG_00023,MD_MAG_00025,MD_MAG_00026,MD_MAG_00027,MD_MAG_00028,MD_MAG_00031,MD_MAG_00032,MD_MAG_00036,MD_MAG_00…	0.790698	86	0.808824	68
V/A-type ATPase, prokaryotes	0.0749059	0.784323	0.231937	NO	M00159	MD_MAG_00035,MD_MAG_00042,MD_MAG_00043,MD_MAG_00102,MD_MAG_00128,MD_MAG_00129,MD_MAG_00130,MD_MAG_00137,MD_MAG_00153,MD_MAG_00154	0.0697674	86	0.0588235	68
Fumarate reductase, prokaryotes	0.0687913	0.793105	0.233617	NO	M00150	MD_MAG_00022,MD_MAG_00032,MD_MAG_00038,MD_MAG_00069,MD_MAG_00070,MD_MAG_00090,MD_MAG_00091,MD_MAG_00094,MD_MAG_00095,MD_MAG_00110,MD_MAG_00111,MD_MAG_00121,MD_MAG_00123,MD_MAG_00125,MD_MAG_00150,MD_MAG_00151,MD_MAG_00152	0.116279	86	0.102941	68
Lysine biosynthesis, succinyl-DAP pathway, aspartate => lysine	0.0632887	0.801372	0.234722	NO	M00016	MD_MAG_00017,MD_MAG_00018,MD_MAG_00019,MD_MAG_00020,MD_MAG_00022,MD_MAG_00023,MD_MAG_00024,MD_MAG_00025,MD_MAG_00026,MD_MAG_00027,MD_MAG_00028,MD_MAG_00029,MD_MAG_00031,MD_MAG_00032,MD_MAG_00034,MD_MAG_00036,MD_MAG_00038,MD_MAG_00039,MD_MAG_00040,MD_MAG_00041,MD_MAG_00043,MD_MAG_00044,MD_MAG_00045,MD_MAG_00046,MD_MAG_00047,MD_MAG_00048,MD_MAG_00049,MD_MAG_00061,MD_MAG_00062,MD_MAG_00063,MD_MAG_00…	0.767442	86	0.75	68
Nucleotide sugar biosynthesis, galactose => UDP-galactose	0.0620111	0.803345	0.234722	YES	M00554	MD_MAG_00003,MD_MAG_00004,MD_MAG_00005,MD_MAG_00006,MD_MAG_00012,MD_MAG_00013,MD_MAG_00014,MD_MAG_00015,MD_MAG_00016,MD_MAG_00019,MD_MAG_00020,MD_MAG_00021,MD_MAG_00022,MD_MAG_00023,MD_MAG_00026,MD_MAG_00034,MD_MAG_00035,MD_MAG_00037,MD_MAG_00038,MD_MAG_00041,MD_MAG_00042,MD_MAG_00043,MD_MAG_00044,MD_MAG_00046,MD_MAG_00047,MD_MAG_00049,MD_MAG_00050,MD_MAG_00051,MD_MAG_00057,MD_MAG_00066,MD_MAG_00…	0.465116	86	0.485294	68
Thiamine salvage pathway, HMP/HET => TMP	0.0601915	0.806193	0.234722	YES	M00899	MD_MAG_00003,MD_MAG_00004,MD_MAG_00005,MD_MAG_00006,MD_MAG_00007,MD_MAG_00008,MD_MAG_00009,MD_MAG_00010,MD_MAG_00011,MD_MAG_00012,MD_MAG_00013,MD_MAG_00015,MD_MAG_00016,MD_MAG_00017,MD_MAG_00018,MD_MAG_00019,MD_MAG_00020,MD_MAG_00022,MD_MAG_00023,MD_MAG_00025,MD_MAG_00027,MD_MAG_00028,MD_MAG_00029,MD_MAG_00031,MD_MAG_00035,MD_MAG_00036,MD_MAG_00038,MD_MAG_00043,MD_MAG_00045,MD_MAG_00046,MD_MAG_00…	0.627907	86	0.647059	68
Benzoate degradation, benzoate => catechol / methylbenzoate => methylcatechol	0.0424878	0.836693	0.241551	YES	M00551	MD_MAG_00036,MD_MAG_00038,MD_MAG_00045,MD_MAG_00063,MD_MAG_00064,MD_MAG_00065,MD_MAG_00078,MD_MAG_00079,MD_MAG_00080,MD_MAG_00081,MD_MAG_00109,MD_MAG_00122,MD_MAG_00150,MD_MAG_00151,MD_MAG_00152	0.0930233	86	0.102941	68
D-Galacturonate degradation (bacteria), D-galacturonate => pyruvate + D-glyceraldehyde 3P	0.0421341	0.837364	0.241551	YES	M00631	MD_MAG_00018,MD_MAG_00019,MD_MAG_00022,MD_MAG_00025,MD_MAG_00038,MD_MAG_00043,MD_MAG_00044,MD_MAG_00046,MD_MAG_00047,MD_MAG_00049,MD_MAG_00050,MD_MAG_00066,MD_MAG_00067,MD_MAG_00074,MD_MAG_00075,MD_MAG_00076,MD_MAG_00077,MD_MAG_00084,MD_MAG_00085,MD_MAG_00088,MD_MAG_00089,MD_MAG_00090,MD_MAG_00091,MD_MAG_00094,MD_MAG_00095,MD_MAG_00107,MD_MAG_00110,MD_MAG_00111,MD_MAG_00113,MD_MAG_00117,MD_MAG_00…	0.27907	86	0.294118	68
C1-unit interconversion, prokaryotes	0.0395007	0.84246	0.241551	YES	M00140	MD_MAG_00001,MD_MAG_00006,MD_MAG_00007,MD_MAG_00008,MD_MAG_00009,MD_MAG_00010,MD_MAG_00011,MD_MAG_00017,MD_MAG_00019,MD_MAG_00022,MD_MAG_00023,MD_MAG_00024,MD_MAG_00025,MD_MAG_00026,MD_MAG_00027,MD_MAG_00028,MD_MAG_00029,MD_MAG_00031,MD_MAG_00033,MD_MAG_00035,MD_MAG_00036,MD_MAG_00037,MD_MAG_00038,MD_MAG_00039,MD_MAG_00040,MD_MAG_00043,MD_MAG_00044,MD_MAG_00045,MD_MAG_00046,MD_MAG_00047,MD_MAG_00…	0.72093	86	0.735294	68
Lysine biosynthesis, DAP aminotransferase pathway, aspartate => lysine	0.0395007	0.84246	0.241551	YES	M00527	MD_MAG_00017,MD_MAG_00018,MD_MAG_00019,MD_MAG_00020,MD_MAG_00022,MD_MAG_00023,MD_MAG_00024,MD_MAG_00025,MD_MAG_00026,MD_MAG_00027,MD_MAG_00028,MD_MAG_00029,MD_MAG_00031,MD_MAG_00034,MD_MAG_00036,MD_MAG_00038,MD_MAG_00039,MD_MAG_00040,MD_MAG_00041,MD_MAG_00044,MD_MAG_00045,MD_MAG_00046,MD_MAG_00047,MD_MAG_00048,MD_MAG_00049,MD_MAG_00061,MD_MAG_00063,MD_MAG_00064,MD_MAG_00065,MD_MAG_00066,MD_MAG_00…	0.72093	86	0.735294	68
Multidrug resistance, efflux pump MepA	0.0361957	0.849112	0.241621	NO	M00705	MD_MAG_00019,MD_MAG_00031,MD_MAG_00058,MD_MAG_00090,MD_MAG_00091	0.0348837	86	0.0294118	68
Tetracycline resistance, efflux pump Tet38	0.0361957	0.849112	0.241621	NO	M00704	MD_MAG_00019,MD_MAG_00047,MD_MAG_00048,MD_MAG_00134,MD_MAG_00135	0.0348837	86	0.0294118	68
Molybdenum cofactor biosynthesis, GTP => molybdenum cofactor	0.032855	0.856164	0.241657	NO	M00880	MD_MAG_00003,MD_MAG_00007,MD_MAG_00008,MD_MAG_00015,MD_MAG_00016,MD_MAG_00017,MD_MAG_00018,MD_MAG_00019,MD_MAG_00022,MD_MAG_00023,MD_MAG_00024,MD_MAG_00025,MD_MAG_00028,MD_MAG_00032,MD_MAG_00035,MD_MAG_00036,MD_MAG_00037,MD_MAG_00038,MD_MAG_00040,MD_MAG_00041,MD_MAG_00042,MD_MAG_00043,MD_MAG_00044,MD_MAG_00045,MD_MAG_00047,MD_MAG_00053,MD_MAG_00054,MD_MAG_00055,MD_MAG_00061,MD_MAG_00063,MD_MAG_00…	0.5	86	0.485294	68
Polyamine biosynthesis, arginine => agmatine => putrescine => spermidine	0.0301907	0.862058	0.241657	YES	M00133	MD_MAG_00001,MD_MAG_00002,MD_MAG_00003,MD_MAG_00004,MD_MAG_00005,MD_MAG_00007,MD_MAG_00008,MD_MAG_00009,MD_MAG_00010,MD_MAG_00011,MD_MAG_00012,MD_MAG_00013,MD_MAG_00014,MD_MAG_00015,MD_MAG_00016,MD_MAG_00019,MD_MAG_00022,MD_MAG_00028,MD_MAG_00031,MD_MAG_00034,MD_MAG_00035,MD_MAG_00037,MD_MAG_00038,MD_MAG_00039,MD_MAG_00040,MD_MAG_00042,MD_MAG_00043,MD_MAG_00047,MD_MAG_00048,MD_MAG_00063,MD_MAG_00…	0.44186	86	0.455882	68
Heme biosynthesis, bacteria, glutamyl-tRNA => coproporphyrin III => heme	0.0309809	0.860283	0.241657	YES	M00926	MD_MAG_00001,MD_MAG_00003,MD_MAG_00004,MD_MAG_00005,MD_MAG_00006,MD_MAG_00007,MD_MAG_00008,MD_MAG_00009,MD_MAG_00010,MD_MAG_00011,MD_MAG_00012,MD_MAG_00013,MD_MAG_00014,MD_MAG_00015,MD_MAG_00016,MD_MAG_00017,MD_MAG_00018,MD_MAG_00019,MD_MAG_00020,MD_MAG_00021,MD_MAG_00022,MD_MAG_00023,MD_MAG_00025,MD_MAG_00026,MD_MAG_00027,MD_MAG_00028,MD_MAG_00029,MD_MAG_00031,MD_MAG_00032,MD_MAG_00034,MD_MAG_00…	0.767442	86	0.779412	68
Gluconeogenesis, oxaloacetate => fructose-6P	0.032701	0.856498	0.241657	YES	M00003	MD_MAG_00001,MD_MAG_00002,MD_MAG_00003,MD_MAG_00004,MD_MAG_00005,MD_MAG_00006,MD_MAG_00007,MD_MAG_00008,MD_MAG_00009,MD_MAG_00010,MD_MAG_00011,MD_MAG_00012,MD_MAG_00013,MD_MAG_00014,MD_MAG_00015,MD_MAG_00016,MD_MAG_00017,MD_MAG_00018,MD_MAG_00019,MD_MAG_00020,MD_MAG_00022,MD_MAG_00023,MD_MAG_00024,MD_MAG_00025,MD_MAG_00026,MD_MAG_00027,MD_MAG_00028,MD_MAG_00029,MD_MAG_00031,MD_MAG_00032,MD_MAG_00…	0.918605	86	0.926471	68
Glycine cleavage system	0.027431	0.868454	0.242548	NO	M00621	MD_MAG_00001,MD_MAG_00002,MD_MAG_00003,MD_MAG_00004,MD_MAG_00005,MD_MAG_00006,MD_MAG_00007,MD_MAG_00008,MD_MAG_00009,MD_MAG_00010,MD_MAG_00011,MD_MAG_00012,MD_MAG_00013,MD_MAG_00014,MD_MAG_00015,MD_MAG_00016,MD_MAG_00017,MD_MAG_00018,MD_MAG_00019,MD_MAG_00020,MD_MAG_00021,MD_MAG_00022,MD_MAG_00023,MD_MAG_00024,MD_MAG_00025,MD_MAG_00026,MD_MAG_00027,MD_MAG_00028,MD_MAG_00029,MD_MAG_00031,MD_MAG_00…	0.732558	86	0.720588	68
C10-C20 isoprenoid biosynthesis, non-plant eukaryotes	0.0229865	0.879492	0.243825	YES	M00367	MD_MAG_00001,MD_MAG_00002,MD_MAG_00003,MD_MAG_00004,MD_MAG_00005,MD_MAG_00009,MD_MAG_00010,MD_MAG_00011,MD_MAG_00012,MD_MAG_00013,MD_MAG_00014,MD_MAG_00015,MD_MAG_00016	0.0813953	86	0.0882353	68
Undecaprenylphosphate alpha-L-Ara4N biosynthesis, UDP-GlcA => undecaprenyl phosphate alpha-L-Ara4N	0.0229865	0.879492	0.243825	YES	M00761	MD_MAG_00038,MD_MAG_00068,MD_MAG_00069,MD_MAG_00070,MD_MAG_00078,MD_MAG_00079,MD_MAG_00094,MD_MAG_00095,MD_MAG_00110,MD_MAG_00111,MD_MAG_00150,MD_MAG_00151,MD_MAG_00152	0.0813953	86	0.0882353	68
UDP-N-acetyl-D-glucosamine biosynthesis, eukaryotes, glucose => UDP-GlcNAc	0.0164487	0.897949	0.247125	NO	M00892	MD_MAG_00001,MD_MAG_00002,MD_MAG_00003,MD_MAG_00004,MD_MAG_00005,MD_MAG_00006,MD_MAG_00007,MD_MAG_00008,MD_MAG_00009,MD_MAG_00010,MD_MAG_00011,MD_MAG_00012,MD_MAG_00013,MD_MAG_00014,MD_MAG_00015,MD_MAG_00016,MD_MAG_00018,MD_MAG_00022,MD_MAG_00025,MD_MAG_00027,MD_MAG_00038,MD_MAG_00074,MD_MAG_00078,MD_MAG_00079,MD_MAG_00085,MD_MAG_00110,MD_MAG_00111,MD_MAG_00113,MD_MAG_00115,MD_MAG_00121,MD_MAG_00…	0.244186	86	0.235294	68
Methionine biosynthesis, aspartate => homoserine => methionine	0.0166319	0.897386	0.247125	YES	M00017	MD_MAG_00001,MD_MAG_00003,MD_MAG_00004,MD_MAG_00005,MD_MAG_00006,MD_MAG_00007,MD_MAG_00008,MD_MAG_00009,MD_MAG_00010,MD_MAG_00011,MD_MAG_00012,MD_MAG_00013,MD_MAG_00014,MD_MAG_00015,MD_MAG_00016,MD_MAG_00017,MD_MAG_00018,MD_MAG_00019,MD_MAG_00020,MD_MAG_00021,MD_MAG_00022,MD_MAG_00023,MD_MAG_00024,MD_MAG_00025,MD_MAG_00026,MD_MAG_00027,MD_MAG_00028,MD_MAG_00029,MD_MAG_00031,MD_MAG_00034,MD_MAG_00…	0.860465	86	0.867647	68
Cationic antimicrobial peptide (CAMP) resistance, protease PgtE	0.0066424	0.935044	0.256398	YES	M00744	MD_MAG_00022,MD_MAG_00038,MD_MAG_00068,MD_MAG_00069,MD_MAG_00070,MD_MAG_00078,MD_MAG_00079,MD_MAG_00094,MD_MAG_00095,MD_MAG_00110,MD_MAG_00111,MD_MAG_00115,MD_MAG_00121,MD_MAG_00123,MD_MAG_00131,MD_MAG_00132,MD_MAG_00133,MD_MAG_00150,MD_MAG_00151,MD_MAG_00152	0.127907	86	0.132353	68
Cytochrome c oxidase	0.00501596	0.943538	0.257789	NO	M00154	MD_MAG_00004,MD_MAG_00005,MD_MAG_00012,MD_MAG_00013,MD_MAG_00014,MD_MAG_00015,MD_MAG_00016	0.0465116	86	0.0441176	68
Heme biosynthesis, plants and bacteria, glutamate => heme	0.00269813	0.958574	0.260952	YES	M00121	MD_MAG_00001,MD_MAG_00002,MD_MAG_00003,MD_MAG_00004,MD_MAG_00005,MD_MAG_00006,MD_MAG_00007,MD_MAG_00008,MD_MAG_00009,MD_MAG_00010,MD_MAG_00011,MD_MAG_00012,MD_MAG_00013,MD_MAG_00014,MD_MAG_00015,MD_MAG_00016,MD_MAG_00017,MD_MAG_00018,MD_MAG_00019,MD_MAG_00020,MD_MAG_00021,MD_MAG_00022,MD_MAG_00023,MD_MAG_00025,MD_MAG_00026,MD_MAG_00027,MD_MAG_00028,MD_MAG_00029,MD_MAG_00031,MD_MAG_00032,MD_MAG_00…	0.790698	86	0.794118	68
ADP-L-glycero-D-manno-heptose biosynthesis	0.00158697	0.968223	0.261689	YES	M00064	MD_MAG_00017,MD_MAG_00022,MD_MAG_00027,MD_MAG_00032,MD_MAG_00038,MD_MAG_00040,MD_MAG_00044,MD_MAG_00046,MD_MAG_00063,MD_MAG_00064,MD_MAG_00065,MD_MAG_00068,MD_MAG_00069,MD_MAG_00070,MD_MAG_00076,MD_MAG_00077,MD_MAG_00078,MD_MAG_00079,MD_MAG_00080,MD_MAG_00081,MD_MAG_00088,MD_MAG_00089,MD_MAG_00094,MD_MAG_00095,MD_MAG_00109,MD_MAG_00110,MD_MAG_00111,MD_MAG_00121,MD_MAG_00123,MD_MAG_00142,MD_MAG_00…	0.232558	86	0.235294	68
Tyrosine biosynthesis, chorismate => arogenate => tyrosine	0.00158697	0.968223	0.261689	YES	M00040	MD_MAG_00017,MD_MAG_00018,MD_MAG_00022,MD_MAG_00025,MD_MAG_00032,MD_MAG_00036,MD_MAG_00038,MD_MAG_00045,MD_MAG_00061,MD_MAG_00063,MD_MAG_00064,MD_MAG_00065,MD_MAG_00068,MD_MAG_00069,MD_MAG_00070,MD_MAG_00074,MD_MAG_00075,MD_MAG_00078,MD_MAG_00079,MD_MAG_00080,MD_MAG_00081,MD_MAG_00084,MD_MAG_00085,MD_MAG_00094,MD_MAG_00095,MD_MAG_00109,MD_MAG_00110,MD_MAG_00111,MD_MAG_00113,MD_MAG_00115,MD_MAG_00…	0.232558	86	0.235294	68
De novo pyrimidine biosynthesis, glutamine (+ PRPP) => UMP	0.00110588	0.973471	0.262168	NO	M00051	MD_MAG_00001,MD_MAG_00003,MD_MAG_00004,MD_MAG_00005,MD_MAG_00007,MD_MAG_00009,MD_MAG_00010,MD_MAG_00011,MD_MAG_00012,MD_MAG_00013,MD_MAG_00014,MD_MAG_00015,MD_MAG_00016,MD_MAG_00017,MD_MAG_00019,MD_MAG_00020,MD_MAG_00022,MD_MAG_00023,MD_MAG_00024,MD_MAG_00025,MD_MAG_00026,MD_MAG_00027,MD_MAG_00028,MD_MAG_00029,MD_MAG_00030,MD_MAG_00031,MD_MAG_00032,MD_MAG_00033,MD_MAG_00035,MD_MAG_00036,MD_MAG_00…	0.825581	86	0.823529	68
Propanoyl-CoA metabolism, propanoyl-CoA => succinyl-CoA	20.1146	7.29367e-06	0.000549998	NO	M00741	MD_MAG_00001,MD_MAG_00002,MD_MAG_00017,MD_MAG_00018,MD_MAG_00025,MD_MAG_00026,MD_MAG_00027,MD_MAG_00029,MD_MAG_00031,MD_MAG_00032,MD_MAG_00033,MD_MAG_00037,MD_MAG_00041,MD_MAG_00042,MD_MAG_00048,MD_MAG_00074,MD_MAG_00075,MD_MAG_00080,MD_MAG_00081,MD_MAG_00082,MD_MAG_00083,MD_MAG_00084,MD_MAG_00085,MD_MAG_00086,MD_MAG_00087,MD_MAG_00098,MD_MAG_00099,MD_MAG_00117,MD_MAG_00122	0.313953	86	0.0294118	68
Multidrug resistance, efflux pump MexCD-OprJ	17.9063	2.32058e-05	0.000874945	YES	M00639	MD_MAG_00017,MD_MAG_00044,MD_MAG_00049,MD_MAG_00063,MD_MAG_00065,MD_MAG_00066,MD_MAG_00067,MD_MAG_00071,MD_MAG_00072,MD_MAG_00073,MD_MAG_00078,MD_MAG_00079,MD_MAG_00103,MD_MAG_00104,MD_MAG_00109,MD_MAG_00118,MD_MAG_00124,MD_MAG_00125,MD_MAG_00131,MD_MAG_00132,MD_MAG_00133,MD_MAG_00134,MD_MAG_00135,MD_MAG_00136,MD_MAG_00139,MD_MAG_00140,MD_MAG_00141,MD_MAG_00142,MD_MAG_00143	0.0697674	86	0.338235	68

## Sheet: Supplementary Data S7
accession	COG_FUNCTION	COG_CATEGORY	COG_PATHWAY	p_M_B	p_M_S	p_S_B	Brewery	Musca	Sludge	FC_M_B	FC_M_S	FC_S_B
COG1999	Cytochrome oxidase Cu insertion factor, SCO1/SenC/PrrC family (Sco1) (PDB:1ON4)	Posttranslational modification, protein turnover, chaperones	NA	0.152301	0.137954	0.924108	1660	847	1473	0.510241	0.575017	0.887349
COG1595	DNA-directed RNA polymerase specialized sigma subunit, sigma24 family (RpoE) (PDB:2Q1Z)	Transcription	RNA polymerase	0.152301	0.0846393	0.0972635	11006	6080	14470	0.552426	0.42018	1.31474
COG0840	Methyl-accepting chemotaxis protein (MCP) (Tar) (PDB:1QU7)	Signal transduction mechanisms	NA	0.471976	0.230213	0.482934	2503	1744	3100	0.696764	0.562581	1.23851
COG1115	Na+/alanine symporter (AlsT) (PDB:6CSE)	Amino acid transport and metabolism	NA	0.954532	0.137954	0.0318881	646	646	1115	1	0.579372	1.72601
COG1794	Amino acid racemase YgeA (RacX) (PDB:5ELL)	Cell wall/membrane/envelope biogenesis	NA	0.347158	1	0.0547177	373	761	742	2.04021	1.02561	1.98928
COG3191	L-aminopeptidase/D-esterase (DmpA) (PDB:1B65)	Amino acid transport and metabolism	NA	1	0.854857	0.924108	645	636	637	0.986047	0.99843	0.987597
COG2173	D-alanyl-D-alanine dipeptidase (DdpX) (PDB:1R44) (PUBMED:23258706)	Cell wall/membrane/envelope biogenesis	NA	0.471976	0.0846393	0.0318881	109	158	333	1.44954	0.474474	3.05505
COG2362	D-aminopeptidase (DppA) (PDB:1HI9)	Amino acid transport and metabolism	NA	0.0919184	0.35761	0.618049	141	56	107	0.397163	0.523364	0.758865
COG4166	ABC-type oligopeptide transport system, periplasmic component (OppA) (PDB:1B05)	Amino acid transport and metabolism	NA	0.597056	0.680576	0.0547177	1408	2189	2838	1.55469	0.771318	2.01562
COG0601	ABC-type dipeptide/oligopeptide/nickel transport system, permease component (DppB)	Amino acid transport and metabolism!!!Inorganic ion transport and metabolism	NA	0.954532	0.137954	0.0547177	8103	7545	11825	0.931137	0.638055	1.45934
COG1173	ABC-type dipeptide/oligopeptide/nickel transport system, permease component (DppC)	Amino acid transport and metabolism!!!Inorganic ion transport and metabolism	NA	0.954532	0.137954	0.0547177	7575	7271	11224	0.959868	0.647808	1.48172
COG0444	ABC-type dipeptide/oligopeptide/nickel transport system, ATPase component (DppD) (PDB:4FWI)	Amino acid transport and metabolism!!!Inorganic ion transport and metabolism	NA	0.730433	0.854857	0.0318881	4165	5712	7189	1.37143	0.794547	1.72605
COG1123	ABC-type glutathione transport system ATPase component, contains duplicated ATPase domain (GsiA)	Posttranslational modification, protein turnover, chaperones	NA	0.347158	0.0846393	0.0547177	7614	5323	11537	0.699107	0.461385	1.51524
COG1619	Muramoyltetrapeptide carboxypeptidase LdcA (peptidoglycan recycling) (LdcA) (PDB:3TLZ)	Cell wall/membrane/envelope biogenesis	NA	0.858008	0.137954	0.0318881	766	637	1177	0.831593	0.541206	1.53655
COG2367	Beta-lactamase class A (PenP) (PDB:6W34)	Defense mechanisms	NA	0.471976	0.137954	0.618049	1578	1031	1814	0.653359	0.568357	1.14956
COG0791	Cell wall-associated hydrolase, NlpC_P60 family (NlpC) (PDB:2EVR)	Cell wall/membrane/envelope biogenesis	NA	0.954532	0.535774	0.0318881	1506	1901	2826	1.26228	0.672682	1.87649
COG1705	Flagellum-specific peptidoglycan hydrolase FlgJ (FlgJ) (PDB:2ZYC)	Cell wall/membrane/envelope biogenesis!!!Cell motility	NA	0.0669678	0.0846393	1	162	32	163	0.197531	0.196319	1.00617
COG0714	MoxR-like ATPase (MoxR) (PDB:2R44)	General function prediction only	Cobalamine/B12 biosynthesis	0.954532	0.0846393	0.0318881	2755	2537	5908	0.920871	0.429418	2.14446
COG3864	Predicted metal-dependent peptidase	General function prediction only	NA	0.0669678	0.0846393	0.0972635	43	14	140	0.325581	0.1	3.25581
COG1125	ABC-type proline/glycine betaine transport system, ATPase component (OpuBA)	Amino acid transport and metabolism	NA	0.597056	0.230213	0.0318881	812	1150	1765	1.41626	0.651558	2.17365
COG3655	DNA-binding transcriptional regulator, XRE family (YozG) (PDB:3TYR)	Transcription	NA	0.347158	0.0846393	0.0318881	655	541	1273	0.825954	0.42498	1.94351
COG2076	Multidrug transporter EmrE and related cation transporters (EmrE) (PDB:2I68)	Defense mechanisms	NA	0.858008	0.680576	0.0318881	2016	3176	4189	1.5754	0.758176	2.07788
COG0637	Beta-phosphoglucomutase, HAD superfamily (YcjU) (PDB:3E58) (PUBMED:29684280)	Carbohydrate transport and metabolism	NA	0.954532	0.35761	0.0318881	3285	3550	5103	1.08067	0.695669	1.55342
COG5888	Spore coat protein CotY/CotZ (outer spore coat) (CotY) (PUBMED:8509331)	Cell cycle control, cell division, chromosome partitioning	NA	0.0669678	0.0846393	0.924108	12	1	15	0.0833333	0.0666667	1.25
COG0439	Biotin carboxylase (AccC) (PDB:1BNC)	Lipid transport and metabolism	Fatty acid biosynthesis	1	0.966234	0.776139	933	946	1076	1.01393	0.879182	1.15327
COG0770	UDP-N-acetylmuramyl pentapeptide synthase (MurF) (PDB:4CVK)	Cell wall/membrane/envelope biogenesis	Mureine biosynthesis	0.954532	0.0846393	0.0318881	779	854	1914	1.09628	0.446186	2.457
COG0346	Catechol 2,3-dioxygenase or related enzyme, vicinal oxygen chelate (VOC) family (GloA) (PDB:3R4Q) (PUBMED:11830595)	Secondary metabolites biosynthesis, transport and catabolism	NA	1	0.854857	0.0972635	4796	5282	6555	1.10133	0.805797	1.36676
COG1309	DNA-binding protein, AcrR family, includes nucleoid occlusion protein SlmA (AcrR) (PDB:2QOP)	Transcription	NA	0.858008	0.0846393	0.0318881	22199	19358	33021	0.872021	0.586233	1.4875
COG1063	Threonine dehydrogenase or related Zn-dependent dehydrogenase (Tdh) (PDB:4A2C)	Amino acid transport and metabolism!!!General function prediction only	Non-phosphorylated Entner-Doudoroff pathway	0.597056	0.966234	0.0318881	3656	5278	6466	1.44365	0.81627	1.7686
COG3182	PepSY-associated TM region (PiuB) (PUBMED:15124630)	Function unknown	NA	0.954532	0.680576	0.35438	932	895	1165	0.9603	0.76824	1.25
COG0745	DNA-binding response regulator, OmpR family, contains REC and winged-helix (wHTH) domain (OmpR) (PDB:1XHF)	Signal transduction mechanisms!!!Transcription	NA	0.858008	0.230213	0.0318881	13681	13128	22447	0.959579	0.584844	1.64074
COG0666	Ankyrin repeat (ANKYR) (PDB:6AUN)	Signal transduction mechanisms	NA	0.0669678	0.0846393	0.0318881	1770	1018	2301	0.575141	0.442416	1.3
COG2197	DNA-binding response regulator, NarL/FixJ family, contains REC and HTH domains (CitB) (PDB:1A04)	Signal transduction mechanisms!!!Transcription	NA	0.954532	0.0846393	0.0318881	10129	9658	19158	0.9535	0.504124	1.8914
COG4585	Signal transduction histidine kinase ComP (ComP) (PDB:4GT8)	Signal transduction mechanisms	NA	0.230206	0.0846393	0.0318881	5212	3024	9965	0.5802	0.303462	1.91193
COG2311	Uncharacterized membrane protein YeiB (YeiB)	Function unknown	NA	0.730433	0.230213	0.0547177	735	609	1273	0.828571	0.478397	1.73197
COG2226	Ubiquinone/menaquinone biosynthesis C-methylase UbiE/MenG (UbiE) (PDB:4OBW)	Coenzyme transport and metabolism	Biotin biosynthesis	0.347158	0.0846393	0.24905	7935	5810	9519	0.732199	0.610358	1.19962
COG0492	Thioredoxin reductase (TrxB) (PDB:3FBS)	Posttranslational modification, protein turnover, chaperones	NA	0.0919184	0.0846393	0.0547177	3633	2248	4865	0.618772	0.462076	1.33911
COG1120	ABC-type cobalamin/Fe3+-siderophores transport system, ATPase component (FepC) (PDB:2NQ2)	Inorganic ion transport and metabolism!!!Coenzyme transport and metabolism	NA	0.858008	0.0846393	0.0318881	3007	2682	5245	0.891919	0.511344	1.74426
COG0614	ABC-type Fe3+-hydroxamate transport system, periplasmic component (FepB) (PDB:1ESZ)	Inorganic ion transport and metabolism	NA	0.858008	0.0846393	0.0318881	2675	2288	3971	0.855327	0.576177	1.48449
COG0609	ABC-type Fe3+-siderophore transport system, permease component (FepD) (PDB:2NQ2)	Inorganic ion transport and metabolism	NA	1	0.230213	0.0318881	3742	4009	6842	1.07135	0.58594	1.82843
COG1846	DNA-binding transcriptional regulator, MarR family (MarR) (PDB:1JGS)	Transcription	NA	0.347158	0.0846393	0.0318881	13748	9008	19046	0.655223	0.47296	1.38537
COG2814	Predicted arabinose efflux permease AraJ, MFS family (AraJ) (PDB:4LDS)	Carbohydrate transport and metabolism	NA	0.858008	0.966234	0.482934	44865	41739	50890	0.930324	0.820181	1.13429
COG2822	Iron uptake system EfeUOB, periplasmic (or lipoprotein) component EfeO/EfeM (EfeO) (PDB:3AT7)	Inorganic ion transport and metabolism	NA	0.230206	1	0.0547177	306	651	697	2.12745	0.934003	2.27778
COG2837	Periplasmic deferrochelatase/peroxidase EfeB (EfeB) (PDB:2D3Q)	Inorganic ion transport and metabolism	NA	0.858008	0.680576	0.0547177	874	1165	1588	1.33295	0.733627	1.81693
COG0672	High-affinity Fe2+/Pb2+ permease (FTR1)	Inorganic ion transport and metabolism	NA	0.858008	0.680576	0.482934	751	712	629	0.948069	1.13196	0.83755
COG1357	Uncharacterized conserved protein YjbI, contains pentapeptide repeats (YjbI) (PDB:2BM4)	Function unknown	NA	0.0669678	0.0846393	0.24905	919	275	1246	0.299238	0.220706	1.35582
COG2508	DNA-binding transcriptional regulator, PucR/PutR family (PucR) (PUBMED:14990804)	Transcription	NA	0.0669678	0.0846393	0.924108	3480	1455	3858	0.418103	0.377138	1.10862
COG1457	Purine-cytosine permease or related protein (CodB)	Nucleotide transport and metabolism	NA	0.347158	0.535774	0.482934	2403	1912	2215	0.795672	0.863205	0.921764
COG3535	Uncharacterized conserved protein, DUF917 family (PDB:2O3I)	Function unknown	NA	0.471976	0.35761	1	834	604	900	0.724221	0.671111	1.07914
COG0145	N-methylhydantoinase A/oxoprolinase/acetone carboxylase, beta subunit (HyuA)	Amino acid transport and metabolism!!!Secondary metabolites biosynthesis, transport and catabolism	NA	0.597056	0.230213	0.157926	691	570	967	0.824891	0.589452	1.39942
COG1011	FMN and 5-amino-6-(5-phospho-D-ribitylamino)uracil phosphatase YigB, HAD superfamily (riboflavin biosynthesis) (YigB) (PDB:4JB3) (PUBMED:24123841)	Coenzyme transport and metabolism	NA	0.954532	0.680576	0.0547177	2231	2793	3318	1.2519	0.841772	1.48723
COG1878	Kynurenine formamidase (PDB:1R61)	Amino acid transport and metabolism	NA	0.152301	0.137954	0.776139	1203	501	1041	0.416459	0.481268	0.865337
COG1725	DNA-binding transcriptional regulator YhcF, GntR family (YhcF) (PDB:4R1H)	Transcription	NA	0.0669678	0.0846393	0.0547177	1349	637	2006	0.472202	0.317547	1.48703
COG1131	ABC-type multidrug transport system, ATPase component (CcmA) (PDB:5DO7)	Defense mechanisms	NA	0.230206	0.0846393	0.0318881	7599	5343	13112	0.703119	0.407489	1.72549
COG1277	ABC-type transport system involved in multi-copper enzyme maturation, permease component (NosY)	Posttranslational modification, protein turnover, chaperones	NA	0.0669678	0.0846393	0.776139	793	217	920	0.273644	0.23587	1.16015
COG1820	N-acetylglucosamine-6-phosphate deacetylase (NagA) (PDB:1O12)	Carbohydrate transport and metabolism	NA	0.730433	0.0846393	0.0318881	887	1037	1752	1.16911	0.591895	1.9752
COG4821	Uncharacterized conserved protein, contains SIS (Sugar ISomerase) phosphosugar binding domain (PDB:3CVJ) (PUBMED:17855421)	General function prediction only	NA	0.152301	1	0.0318881	273	768	646	2.81319	1.18885	2.3663
COG0363	6-phosphogluconolactonase/Glucosamine-6-phosphate isomerase/deaminase (NagB) (PDB:2RI0) (PUBMED:24163345)	Carbohydrate transport and metabolism	Pentose phosphate pathway	0.730433	0.0846393	0.0547177	2108	1925	2797	0.913188	0.688237	1.32685
COG1925	HPr or related phosphotransfer protein (PtsH) (PDB:1CM2)	Signal transduction mechanisms!!!Carbohydrate transport and metabolism	NA	0.597056	0.854857	0.0318881	788	1468	1923	1.86294	0.763391	2.44036
COG1080	Phosphoenolpyruvate-protein kinase (PTS system EI component in bacteria) (PtsA) (PDB:1EZA)	Carbohydrate transport and metabolism	NA	0.954532	0.0846393	0.0318881	675	605	1307	0.896296	0.462892	1.9363
COG4326	Stage 0 sporulation-control protein Spo0M (Spo0M) (PDB:5CL2)	Cell cycle control, cell division, chromosome partitioning	NA	0.0669678	0.0846393	0.35438	15	0	9	0	0	0.6
COG0583	DNA-binding transcriptional regulator, LysR family (LysR) (PDB:2FYI)	Transcription	NA	0.858008	0.966234	0.35438	32096	42657	44725	1.32904	0.953762	1.39348
COG0785	Cytochrome c biogenesis protein CcdA (CcdA) (PDB:5VKV)	Energy production and conversion!!!Posttranslational modification, protein turnover, chaperones	NA	0.152301	0.0846393	0.0972635	1285	721	1530	0.561089	0.471242	1.19066
COG1742	Uncharacterized inner membrane protein YnfA, drug/metabolite transporter superfamily (YnfA) (PUBMED:25560019)	General function prediction only	NA	0.597056	0.966234	0.0318881	328	614	721	1.87195	0.851595	2.19817
COG4106	Trans-aconitate methyltransferase (Tam) (PDB:2P35)	Energy production and conversion	NA	0.858008	0.680576	0.0972635	966	1180	1562	1.22153	0.755442	1.61698
COG1757	Na+/H+ antiporter NhaC/MleN (NhaC)	Energy production and conversion	NA	0.730433	0.230213	0.0318881	334	280	508	0.838323	0.551181	1.52096
COG0730	Sulfite exporter TauE/SafE/YfcA and related permeases, UPF0721 family (TauE) (PUBMED:21183667;22797525)	Inorganic ion transport and metabolism	NA	0.471976	0.0846393	0.24905	3754	2388	4746	0.636121	0.503161	1.26425
COG1392	Phosphate transport regulator YkaA, distantly related to PhoU, UPF0111/DUF47 family (YkaA) (PDB:2IIU)	Inorganic ion transport and metabolism	NA	0.471976	0.0846393	0.0318881	251	191	576	0.760956	0.331597	2.29482
COG0306	Phosphate/sulfate permease (PitA) (PUBMED:31358606)	Inorganic ion transport and metabolism	NA	0.597056	0.0846393	0.0318881	1118	870	1816	0.778175	0.479075	1.62433
COG5002	Sensor histidine kinase WalK (WalK) (PDB:4I5S)	Signal transduction mechanisms	NA	0.730433	0.0846393	0.0547177	2725	2078	4382	0.762569	0.474213	1.60807
COG2834	Outer membrane lipoprotein-sorting protein (LolA) (PDB:1IWL)	Cell wall/membrane/envelope biogenesis	NA	0.954532	0.535774	0.0547177	612	668	1004	1.0915	0.665339	1.64052
COG0025	NhaP-type Na+/H+ or K+/H+ antiporter (NhaP) (PDB:4CZB)	Inorganic ion transport and metabolism	NA	0.230206	0.0846393	0.0972635	2057	1444	2630	0.701993	0.549049	1.27856
COG0789	DNA-binding transcriptional regulator, MerR family (SoxR) (PDB:2VZ4)	Transcription	NA	0.730433	0.0846393	0.0318881	6738	5656	10645	0.839418	0.531329	1.57985
COG2199	GGDEF domain, diguanylate cyclase (c-di-GMP synthetase) or its enzymatically inactive variants (GGDEF) (PDB:6D9M)	Signal transduction mechanisms	NA	0.730433	0.854857	0.0547177	2723	4540	4828	1.66728	0.940348	1.77304
COG1670	Protein N-acetyltransferase, RimJ/RimL family (RimL) (PDB:1S7F)	Translation, ribosomal structure and biogenesis!!!Posttranslational modification, protein turnover, chaperones	NA	1	0.137954	0.0318881	7098	7028	11060	0.990138	0.635443	1.55819
COG3127	Predicted ABC-type transport system involved in lysophospholipase L1 biosynthesis, permease component (YbbP)	Secondary metabolites biosynthesis, transport and catabolism	NA	0.954532	0.0846393	0.0318881	860	822	1644	0.955814	0.5	1.91163
COG1136	ABC-type lipoprotein export system, ATPase component (LolD) (PDB:5GKO)	Cell wall/membrane/envelope biogenesis	NA	0.347158	0.0846393	0.0318881	4189	2849	7227	0.680115	0.394216	1.72523
COG1268	Biotin transporter BioY (BioY) (PDB:4DVE)	Coenzyme transport and metabolism	NA	0.471976	0.0846393	0.0318881	664	549	1352	0.826807	0.406065	2.03614
COG1574	Predicted amidohydrolase YtcJ (YtcJ) (PDB:3ICJ)	General function prediction only	NA	0.0669678	0.0846393	1	3486	1696	3426	0.486517	0.495038	0.982788
COG1349	DNA-binding transcriptional regulator of sugar metabolism, DeoR/GlpR family (GlpR)	Transcription!!!Carbohydrate transport and metabolism	NA	0.0919184	1	0.0318881	2217	6379	5903	2.87731	1.08064	2.66261
COG4992	Acetylornithine/succinyldiaminopimelate/putrescine aminotransferase (ArgD) (PDB:2E54)	Amino acid transport and metabolism	Arginine biosynthesis	0.954532	0.137954	0.0318881	2115	2314	3474	1.09409	0.666091	1.64255
COG2334	Ser/Thr protein kinase RdoA involved in Cpx stress response, MazF antagonist (SrkA) (PDB:1ZYL)	Signal transduction mechanisms	Threonine biosynthesis	0.858008	0.230213	0.0972635	868	786	1274	0.90553	0.616954	1.46774
COG0531	Serine transporter YbeC, amino acid:H+ symporter family (PotE) (PDB:3LRB)	Amino acid transport and metabolism	NA	0.347158	0.137954	0.157926	8749	6679	10879	0.763402	0.613935	1.24346
COG0546	Phosphoglycolate phosphatase, HAD superfamily (Gph) (PDB:2NYV)	Energy production and conversion	NA	0.730433	0.137954	0.0972635	2242	1907	3189	0.85058	0.597993	1.42239
COG1012	Acyl-CoA reductase or other NAD-dependent aldehyde dehydrogenase (AdhE) (PDB:1A4S)	Lipid transport and metabolism	Proline degradation	0.954532	0.35761	0.157926	14572	13713	18197	0.941051	0.753586	1.24876
COG4577	Carboxysome shell and ethanolamine utilization microcompartment protein CcmL/EutN (CcmK) (PDB:2A10)	Secondary metabolites biosynthesis, transport and catabolism!!!Energy production and conversion	NA	0.0669678	1	0.0318881	321	2859	2313	8.90654	1.23606	7.20561
COG4869	Propanediol utilization protein (PduL) (PDB:5CUO)	Secondary metabolites biosynthesis, transport and catabolism	NA	0.0919184	0.966234	0.0318881	109	793	678	7.27523	1.16962	6.22018
COG1028	NAD(P)-dependent dehydrogenase, short-chain alcohol dehydrogenase family (FabG) (PDB:6L1H)	Lipid transport and metabolism	Fatty acid biosynthesis	0.858008	0.230213	0.0547177	24519	22962	34080	0.936498	0.673768	1.38994
COG4576	Carboxysome shell and ethanolamine utilization microcompartment protein CcmK/EutM (CcmL) (PDB:2HD3)	Secondary metabolites biosynthesis, transport and catabolism!!!Energy production and conversion	NA	0.0669678	0.966234	0.0318881	103	988	788	9.59223	1.25381	7.65049
COG0039	Malate/lactate dehydrogenase (Mdh) (PDB:4WLO)	Energy production and conversion	TCA cycle	0.730433	0.0846393	0.0318881	2028	1846	3215	0.910256	0.574184	1.58531
COG1335	Nicotinamidase-related amidase (PncA) (PDB:1ILW)	Coenzyme transport and metabolism!!!General function prediction only	Pyrimidine degradation	0.858008	0.680576	0.482934	4550	4383	5645	0.963297	0.776439	1.24066
COG0697	Permease of the drug/metabolite transporter (DMT) superfamily (RhaT) (PDB:5I20)	Carbohydrate transport and metabolism!!!Amino acid transport and metabolism!!!General function prediction only	NA	0.954532	1	0.24905	9308	9959	11744	1.06994	0.848007	1.26171
COG0114	Fumarate hydratase class II (FumC) (PDB:1KQ7)	Energy production and conversion	TCA cycle	0.597056	0.0846393	0.0318881	1201	1055	1848	0.878435	0.570887	1.53872
COG1476	DNA-binding transcriptional regulator, XRE-family HTH domain (XRE) (PDB:1UTX)	Transcription	NA	0.730433	0.0846393	0.0318881	1157	937	2252	0.809853	0.416075	1.94641
COG3910	Predicted ATPase	General function prediction only	NA	0.471976	0.535774	0.35438	397	276	332	0.695214	0.831325	0.836272
COG4552	Predicted acetyltransferase (Eis) (PDB:2HV2)	General function prediction only	NA	0.230206	0.0846393	0.0318881	549	351	1184	0.639344	0.296453	2.15665
COG1167	DNA-binding transcriptional regulator, MocR family, contains an aminotransferase domain (ARO8) (PDB:2R2N)	Transcription!!!Amino acid transport and metabolism	Lysine biosynthesis	0.858008	0.966234	0.482934	6503	6672	8098	1.02599	0.823907	1.24527
COG1247	L-amino acid N-acyltransferase MnaT (MnaT) (PDB:3DR6) (PUBMED:27941785)	Amino acid transport and metabolism	NA	0.597056	0.0846393	0.24905	3481	2640	4434	0.758403	0.595399	1.27377
COG2378	Predicted DNA-binding transcriptional regulator YobV, contains HTH and WYL domains (YobV)	Transcription	NA	0.347158	0.0846393	0.0318881	2995	2157	5366	0.7202	0.401975	1.79165
COG0693	Protein/nucleotide deglycase, PfpI/YajL/DJ-1 family (repair of methylglyoxal-glycated proteins and nucleic acids) (YajL) (PDB:5SY4) (PUBMED:19028889;28596309;26678554)	Defense mechanisms	NA	0.730433	0.854857	0.0318881	1836	2638	3122	1.43682	0.844971	1.70044
COG1468	CRISPR/Cas system-associated exonuclease Cas4, RecB family (Cas4) (PDB:4R5Q)	Defense mechanisms	CRISPR-Cas system	0.0669678	0.0846393	0.0318881	16	4	156	0.25	0.025641	9.75
COG3324	Lactoylglutathione lyase-related enzyme, vicinal oxygen chelate (VOC) family (VOC) (PDB:3OXH) (PUBMED:31710815)	General function prediction only	NA	1	0.137954	0.0318881	1970	2180	4654	1.1066	0.468414	2.36244
COG5903	Spore germination receptor GerABC, GerC subunit (GerAC) (PUBMED:19748359)	Cell cycle control, cell division, chromosome partitioning	NA	0.0669678	0.230213	0.0972635	135	18	68	0.133333	0.264706	0.503704
COG1834	N-Dimethylarginine dimethylaminohydrolase (DdaH) (PDB:6LRH)	Amino acid transport and metabolism	NA	1	0.137954	0.0318881	487	564	1003	1.15811	0.562313	2.05955
COG1611	Nucleotide monophosphate nucleosidase PpnN/YdgH, Lonely Guy (LOG) family (PpnN) (PDB:2PMB) (PUBMED:25728768;27941785;31023582;31420341)	Nucleotide transport and metabolism	NA	0.471976	0.0846393	0.0318881	1793	1429	2787	0.796988	0.512738	1.55438
COG1694	NTP pyrophosphatase, house-cleaning of non-canonical NTPs (MazG) (PDB:1VMG)	Defense mechanisms	NA	0.0669678	0.0846393	0.618049	772	282	883	0.365285	0.319366	1.14378
COG0456	Ribosomal protein S18 acetylase RimI and related acetyltransferases (RimI) (PDB:1GHE)	Translation, ribosomal structure and biogenesis	NA	0.858008	0.137954	0.0972635	12596	11373	17648	0.902906	0.644436	1.40108
COG0494	8-oxo-dGTP pyrophosphatase MutT and related house-cleaning NTP pyrophosphohydrolases, NUDIX family (MutT) (PDB:4V14)	Defense mechanisms	NA	0.730433	0.535774	0.0318881	3417	4908	6502	1.43635	0.754845	1.90284
COG2184	Fido, protein-threonine AMPylation domain (FIDO) (PDB:2F6S) (PUBMED:19503829)	Signal transduction mechanisms	NA	0.0919184	0.966234	0.0318881	94	367	305	3.90426	1.20328	3.24468
COG2153	Predicted N-acyltransferase, GNAT family (ElaA) (PDB:1XEB)	General function prediction only	NA	0.858008	0.35761	0.24905	1258	1119	1823	0.889507	0.613823	1.44913
COG1472	Periplasmic beta-glucosidase and related glycosidases (BglX) (PDB:2X40)	Carbohydrate transport and metabolism	NA	1	0.0846393	0.0318881	3156	3275	5410	1.03771	0.60536	1.7142
COG0813	Purine-nucleoside phosphorylase (DeoD) (PDB:1A69)	Nucleotide transport and metabolism	Purine salvage	0.347158	1	0.0318881	298	694	590	2.32886	1.17627	1.97987
COG1972	Nucleoside permease NupC (NupC) (PDB:3TIJ)	Nucleotide transport and metabolism	NA	0.152301	1	0.0318881	331	1222	1071	3.69184	1.14099	3.23565
COG1054	tRNA U34 5'-hydroxylase TrhO, rhodanese family (TrhO) (PDB:4F67) (PUBMED:31253794)	Translation, ribosomal structure and biogenesis	NA	0.597056	0.0846393	0.0547177	884	739	1481	0.835973	0.498987	1.67534
COG2318	Bacillithiol/mycothiol S-transferase BstA/DinB, DinB/YfiT family (unrelated to E. coli DinB) (DinB) (PDB:2QE9) (PUBMED:22059487;24821014)	Secondary metabolites biosynthesis, transport and catabolism	NA	0.0919184	0.0846393	0.157926	1066	581	1677	0.545028	0.346452	1.57317
COG4767	Glycopeptide antibiotics resistance protein (VanZ)	Defense mechanisms	NA	0.347158	0.0846393	0.0318881	994	601	1622	0.604628	0.37053	1.63179
COG4632	Sugar-P-sugar glycosidase (uncovering enzyme, UCE), NAGPA superfamily (NAGPA) (PDB:3OHG) (PUBMED:23572527)	Carbohydrate transport and metabolism	NA	0.0919184	0.0846393	0.0972635	190	80	366	0.421053	0.218579	1.92632
COG0657	Acetyl esterase/lipase (Aes) (PDB:1EVQ)	Lipid transport and metabolism	NA	0.347158	0.35761	1	3914	2799	4075	0.715125	0.686871	1.04113
COG0550	DNA topoisomerase IA (TopA) (PDB:1CY0)	Replication, recombination and repair	NA	0.230206	0.230213	0.924108	1025	625	1003	0.609756	0.623131	0.978537
COG0527	Aspartate kinase (MetL1) (PDB:2CDQ)	Amino acid transport and metabolism	Lysine biosynthesis	0.597056	0.0846393	0.0318881	1189	947	1753	0.796468	0.540217	1.47435
COG1865	Adenosylcobinamide amidohydrolase (CbiZ) (PUBMED:14990804)	Coenzyme transport and metabolism	NA	0.471976	1	0.482934	5	20	11	4	1.81818	2.2
COG1270	Cobalamin biosynthesis protein CobD/CbiB (CbiB)	Coenzyme transport and metabolism	Cobalamine/B12 biosynthesis	0.0669678	1	0.0318881	43	495	449	11.5116	1.10245	10.4419
COG0079	Histidinol-phosphate/aromatic aminotransferase or cobyric acid decarboxylase (HisC) (PDB:4R2N)	Amino acid transport and metabolism	Cobalamine/B12 biosynthesis	0.954532	0.0846393	0.0318881	2228	2120	4095	0.951526	0.517705	1.83797
COG0406	Broad specificity phosphatase PhoE (PhoE) (PDB:1EBB)	Carbohydrate transport and metabolism	NA	0.152301	0.0846393	0.0318881	4332	3285	5326	0.75831	0.616786	1.22946
COG2087	Adenosyl cobinamide kinase/adenosyl cobinamide phosphate guanylyltransferase (CobU) (PDB:1C9K)	Coenzyme transport and metabolism	Cobalamine/B12 biosynthesis	0.0669678	1	0.0318881	59	631	501	10.6949	1.25948	8.49153
COG0368	Cobalamin synthase CobS (adenosylcobinamide-GDP ribazoletransferase) (CobS) (PUBMED:31481610)	Coenzyme transport and metabolism	Cobalamine/B12 biosynthesis	0.0919184	0.535774	0.0318881	134	344	480	2.56716	0.716667	3.58209
COG4720	ECF-type riboflavin transporter, membrane (S) component (ECF-S) (PDB:4HZU) (PUBMED:23584587)	Coenzyme transport and metabolism	NA	0.152301	0.0846393	0.35438	262	125	453	0.477099	0.275938	1.72901
COG2144	Selenophosphate synthetase-related protein	General function prediction only	NA	0.0753705	0.0855165	0.0318881	5	0	71	0	0	14.2
COG1132	ABC-type multidrug transport system, ATPase and permease component (MdlB) (PDB:2HYD)	Defense mechanisms	NA	0.152301	0.0846393	0.0972635	10205	7260	12565	0.711416	0.577795	1.23126
COG0596	2-succinyl-6-hydroxy-2,4-cyclohexadiene-1-carboxylate synthase MenH and related esterases, alpha/beta hydrolase fold (MenH) (PDB:4MYS)	Coenzyme transport and metabolism!!!General function prediction only	Menaquinone biosynthesis	0.597056	0.0846393	0.0318881	14898	11250	21556	0.755135	0.521896	1.44691
COG0642	Signal transduction histidine kinase (BaeS) (PDB:1JOY)	Signal transduction mechanisms	NA	1	0.535774	0.0318881	7461	8150	12805	1.09235	0.63647	1.71626
COG2271	Sugar phosphate permease (UhpC) (PDB:1PW4)	Carbohydrate transport and metabolism	NA	0.597056	0.966234	0.618049	9841	14095	11039	1.43227	1.27684	1.12174
COG1647	Esterase/lipase (YvaK) (PDB:4DIU)	Secondary metabolites biosynthesis, transport and catabolism	NA	1	0.680576	0.0318881	75	119	168	1.58667	0.708333	2.24
COG2818	3-methyladenine DNA glycosylase Tag (Tag) (PDB:1LMZ)	Replication, recombination and repair	NA	1	0.0846393	0.0318881	669	833	1612	1.24514	0.516749	2.40957
COG2910	Putative NADH-flavin reductase (YwnB) (PDB:3EW7)	General function prediction only	NA	0.0669678	0.0846393	0.0318881	1511	803	2598	0.531436	0.309084	1.71939
COG4122	tRNA 5-hydroxyU34 O-methylase TrmR/YrrM (TrmR) (PDB:1H1D) (PUBMED:29982645)	Translation, ribosomal structure and biogenesis	tRNA modification	0.858008	0.0846393	0.0318881	1080	979	2286	0.906481	0.428259	2.11667
COG0073	tRNA-binding EMAP/Myf domain (EMAP) (PDB:1MKH)	Translation, ribosomal structure and biogenesis	NA	0.0669678	0.137954	0.776139	330	217	478	0.657576	0.453975	1.44848
COG3935	DNA replication protein DnaD (DnaD) (PDB:2I5U)	Replication, recombination and repair	NA	0.230206	0.0846393	0.157926	185	103	266	0.556757	0.387218	1.43784
COG3173	Predicted kinase, aminoglycoside phosphotransferase (APT) family (YcbJ)	General function prediction only	NA	0.230206	0.137954	0.0972635	1351	872	2185	0.645448	0.399085	1.61732
COG1538	Outer membrane protein TolC (TolC) (PDB:1EK9)	Cell wall/membrane/envelope biogenesis	NA	0.954532	0.535774	0.0972635	5423	5583	8234	1.0295	0.678042	1.51835
COG4912	3-methyladenine DNA glycosylase AlkD (AlkD) (PDB:3JX7)	Replication, recombination and repair	NA	0.0919184	0.0846393	0.0318881	449	307	1127	0.683742	0.272405	2.51002
COG2008	Threonine aldolase (GLY1) (PDB:4LNJ)	Amino acid transport and metabolism	NA	0.347158	0.0846393	0.0318881	1213	971	1579	0.800495	0.614946	1.30173
COG3797	Uncharacterized conserved protein, DUF1697 family (PDB:2HIY)	Function unknown	NA	0.347158	0.0846393	0.0318881	395	262	1016	0.663291	0.257874	2.57215
COG4591	ABC-type transport system involved in lipoprotein release, permease component LolC (LolE) (PDB:6F49)	Cell wall/membrane/envelope biogenesis	NA	0.954532	0.0846393	0.0318881	1825	1676	4032	0.918356	0.415675	2.20932
COG0384	Predicted epimerase YddE/YHI9, PhzF superfamily (YHI9) (PDB:1SDJ) (PUBMED:24914732)	General function prediction only	NA	0.858008	0.680576	0.0972635	1092	1379	1765	1.26282	0.781303	1.6163
COG0385	Predicted Na+-dependent transporter YfeH (YfeH) (PDB:4N7X) (PUBMED:21175741)	General function prediction only	NA	0.730433	0.35761	0.157926	1709	1494	2183	0.874195	0.684379	1.27736
COG4716	Myosin-crossreactive antigen (function unknown) (PDB:4IA5)	Function unknown	NA	1	0.230213	0.0318881	260	235	582	0.903846	0.40378	2.23846
COG1695	DNA-binding transcriptional regulator, PadR family (PadR) (PDB:1XMA) (PUBMED:19096365)	Transcription	NA	0.347158	0.0846393	0.0318881	3153	2166	5914	0.686965	0.36625	1.87567
COG4817	DNA-binding ferritin-like protein (Dps family) (GINS) (PDB:2HH6)	Replication, recombination and repair	NA	0.230206	0.137954	0.24905	468	289	612	0.617521	0.472222	1.30769
COG0842	ABC-type multidrug transport system, permease component (YadH)	Defense mechanisms	NA	0.858008	0.0846393	0.0318881	3005	2873	5763	0.956073	0.498525	1.9178
COG4231	TPP-dependent indolepyruvate ferredoxin oxidoreductase, alpha subunit (IorA)	Energy production and conversion	NA	0.152301	0.137954	0.924108	1047	413	1080	0.39446	0.382407	1.03152
COG0604	NADPH:quinone reductase or related Zn-dependent oxidoreductase (Qor) (PDB:2VCY)	Energy production and conversion!!!General function prediction only	NA	1	0.35761	0.0318881	6495	6130	8166	0.943803	0.750674	1.25727
COG0645	Predicted kinase, contains AAA domain (PDB:2RHM)	General function prediction only	NA	0.347158	0.137954	0.924108	457	262	532	0.573304	0.492481	1.16411
COG1113	L-asparagine transporter or related permease (AnsP)	Amino acid transport and metabolism	NA	1	0.680576	0.0547177	2530	3111	4103	1.22964	0.758226	1.62174
COG0225	Peptide methionine sulfoxide reductase MsrA (MsrA) (PDB:1FF3)	Posttranslational modification, protein turnover, chaperones	NA	1	0.137954	0.0318881	1199	1166	1745	0.972477	0.668195	1.45538
COG5492	Uncharacterized conserved protein YjdB, contains Ig-like domain (YjdB)	General function prediction only	NA	0.954532	0.680576	0.0972635	487	589	809	1.20945	0.728059	1.66119
COG2856	Zn-dependent peptidase ImmA, M78 family (ImmA) (PDB:3DTE)	Posttranslational modification, protein turnover, chaperones	NA	0.152301	0.230213	0.776139	394	185	390	0.469543	0.474359	0.989848
COG2521	Predicted archaeal methyltransferase	General function prediction only	NA	0.954532	0.230213	0.0318881	23	61	116	2.65217	0.525862	5.04348
COG1669	Predicted nucleotidyltransferase MJ0435 (MJ0435) (PDB:1WOT)	General function prediction only	NA	0.0669678	0.0846393	0.35438	350	57	314	0.162857	0.181529	0.897143
COG2253	Predicted nucleotidyltransferase component of viral defense system (PDB:4O8S)	Defense mechanisms	NA	0.730433	0.0846393	0.0318881	69	83	215	1.2029	0.386047	3.11594
COG0834	ABC-type amino acid transport/signal transduction system, periplasmic component/domain (HisJ) (PDB:1GGG)	Amino acid transport and metabolism!!!Signal transduction mechanisms	NA	0.730433	0.854857	0.0318881	6772	10251	11747	1.51373	0.872648	1.73464
COG1764	Organic hydroperoxide reductase OsmC/OhrA (OsmC) (PDB:1QWI)	Defense mechanisms	NA	0.858008	0.0846393	0.0318881	1650	1255	3367	0.760606	0.372735	2.04061
COG0778	Nitroreductase (NfnB) (PDB:1F5V)	Energy production and conversion	Pyrimidine degradation	1	0.0846393	0.0318881	2190	2898	5274	1.32329	0.549488	2.40822
COG3759	Uncharacterized membrane protein (PUBMED:15101977)	Function unknown	NA	0.347158	0.137954	0.0547177	536	396	792	0.738806	0.5	1.47761
COG5577	Spore coat protein CotF (CotF)	Cell wall/membrane/envelope biogenesis	NA	0.0669678	0.137954	0.0318881	47	2	10	0.0425532	0.2	0.212766
COG5896	Spore coat protein YraE/YraG (YraG) (PUBMED:9141695;9308178)	Cell cycle control, cell division, chromosome partitioning	NA	0.0753705	0.0855165	0.0318881	33	0	3	0	0	0.0909091
COG2128	Alkylhydroperoxidase family enzyme, contains CxxC motif (YciW) (PDB:1GU9)	Inorganic ion transport and metabolism	NA	0.730433	0.230213	0.35438	2487	1848	2959	0.743064	0.624535	1.18979
COG1182	FMN-dependent NADH-azoreductase (AzoR) (PDB:1TIK)	Energy production and conversion	NA	0.858008	0.535774	0.482934	785	659	982	0.83949	0.671079	1.25096
COG1959	DNA-binding transcriptional regulator, IscR family (IscR) (PDB:1XD7)	Transcription	NA	0.954532	0.854857	0.35438	2023	2149	2560	1.06228	0.839453	1.26545
COG1078	HD superfamily phosphohydrolase (YdhJ) (PDB:2HEK)	General function prediction only	NA	0.0669678	0.0846393	0.35438	247	141	470	0.57085	0.3	1.90283
COG0441	Threonyl-tRNA synthetase (ThrS) (PDB:1NYQ)	Translation, ribosomal structure and biogenesis	Aminoacyl-tRNA synthetases	0.347158	0.0846393	0.24905	1655	1319	1971	0.796979	0.669203	1.19094
COG5804	Stage 0 sporulation regulatory phosphatase Spo0E (Spo0E) (PUBMED:8127878;18045868)	Cell cycle control, cell division, chromosome partitioning!!!Signal transduction mechanisms	NA	0.0669678	0.0846393	0.157926	77	2	35	0.025974	0.0571429	0.454545
COG4282	Cell wall assembly regulator SMI1 (Killer toxin-resistance protein 4) (SMI1) (PDB:5J1B)	Cell wall/membrane/envelope biogenesis	NA	0.730433	0.854857	0.482934	416	386	344	0.927885	1.12209	0.826923
COG0755	ABC-type transport system involved in cytochrome c biogenesis, permease component (CcmC)	Posttranslational modification, protein turnover, chaperones	NA	0.0669678	0.0846393	0.482934	1216	533	1425	0.438322	0.374035	1.17188
COG1473	Metal-dependent amidase/aminoacylase/carboxypeptidase (AbgB) (PDB:3RAM) (PUBMED:17307853)	General function prediction only	Lysine biosynthesis	0.858008	0.680576	0.0318881	2659	3379	4571	1.27078	0.739226	1.71907
COG2978	p-Aminobenzoyl-glutamate transporter AbgT (AbgT) (PDB:4R0C) (PUBMED:17307853)	Coenzyme transport and metabolism	NA	0.152301	1	0.0318881	82	261	254	3.18293	1.02756	3.09756
COG1278	Cold shock protein, CspA family (CspC) (PDB:1C9O)	Transcription	NA	0.954532	0.230213	0.0318881	3225	3869	6067	1.19969	0.637712	1.88124
COG0207	Thymidylate synthase (ThyA) (PDB:1AN5)	Nucleotide transport and metabolism	Thymidylate biosynthesis	0.597056	0.0846393	0.0318881	1260	1037	1736	0.823016	0.59735	1.37778
COG1027	Aspartate ammonia-lyase (AspA) (PDB:6WNG)	Amino acid transport and metabolism	NA	0.152301	0.230213	0.924108	1080	603	1037	0.558333	0.581485	0.960185
COG0480	Translation elongation factor EF-G, a GTPase (FusA) (PDB:1DAR)	Translation, ribosomal structure and biogenesis	Translation factors	0.597056	0.966234	0.776139	2957	2679	2791	0.905986	0.959871	0.943862
COG0155	Sulfite reductase, beta subunit (hemoprotein) (CysI) (PDB:1AOP)	Inorganic ion transport and metabolism	Cysteine biosynthesis	1	0.0846393	0.0318881	832	869	1460	1.04447	0.595205	1.75481
COG1506	Dipeptidyl aminopeptidase/acylaminoacyl peptidase (DAP2) (PDB:2JBW)	Amino acid transport and metabolism	NA	0.0669678	0.0846393	0.0547177	3920	2357	5310	0.601276	0.443879	1.35459
COG1092	23S rRNA G2069 N7-methylase RlmK or C1962 C5-methylase RlmI (RlmK) (PDB:2B78)	Translation, ribosomal structure and biogenesis	23S rRNA modification	0.597056	0.854857	0.0318881	310	573	700	1.84839	0.818571	2.25806
COG0262	Dihydrofolate reductase (FolA) (PDB:1DDR)	Coenzyme transport and metabolism	Folate biosynthesis	0.471976	0.0846393	0.0318881	3046	2325	4773	0.763296	0.487115	1.56697
COG1272	Predicted membrane channel-forming protein YqfA, hemolysin III family (YqfA) (PDB:3WXV)	Intracellular trafficking, secretion, and vesicular transport	NA	1	0.0846393	0.0318881	825	845	1397	1.02424	0.604868	1.69333
COG1307	Fatty acid-binding protein DegV (function unknown) (DegV) (PDB:1MGP)	Lipid transport and metabolism	NA	0.347158	0.137954	0.24905	390	241	636	0.617949	0.378931	1.63077
COG2755	Lysophospholipase L1 or related esterase. Includes spore coat protein LipC/YcsK (TesA) (PDB:1BWP)	Cell cycle control, cell division, chromosome partitioning!!!Lipid transport and metabolism	NA	0.730433	0.0846393	0.0318881	3046	2476	4536	0.812869	0.545855	1.48917
COG4698	Uncharacterized conserved protein YpmS, DUF2140 family (YpmS)	Function unknown	NA	0.152301	0.0846393	0.482934	89	44	157	0.494382	0.280255	1.76404
COG0229	Peptide methionine sulfoxide reductase MsrB (MsrB) (PDB:1L1D)	Posttranslational modification, protein turnover, chaperones	NA	0.597056	0.0846393	0.0318881	1339	1085	2130	0.810306	0.50939	1.59074
COG4479	Uncharacterized conserved protein YozE, UPF0346 family (YozE) (PDB:2FJ6)	Function unknown	NA	0.0919184	0.0846393	0.35438	55	25	101	0.454545	0.247525	1.83636
COG3391	DNA-binding beta-propeller fold protein YncE (YncE) (PDB:3VGZ) (PUBMED:22120742;28628661)	General function prediction only	NA	0.0919184	0.535774	0.157926	2667	962	1640	0.360705	0.586585	0.614923
COG1443	Isopentenyldiphosphate isomerase (Idi) (PDB:1NFS)	Lipid transport and metabolism	Isoprenoid biosynthesis	0.858008	0.35761	0.0318881	932	1096	1803	1.17597	0.607876	1.93455
COG5395	Uncharacterized membrane protein	Function unknown	NA	0.0669678	0.0846393	0.0547177	114	23	177	0.201754	0.129944	1.55263
COG2323	Uncharacterized membrane protein YcaP, DUF421 family (YcaP) (PDB:3C6F)	Function unknown	NA	0.954532	0.535774	0.0972635	624	753	1015	1.20673	0.741872	1.6266
COG1680	CubicO group peptidase, beta-lactamase class C family (AmpC) (PDB:1BLS)	Defense mechanisms	NA	0.597056	0.0846393	0.0318881	4128	2957	6548	0.716328	0.451588	1.58624
COG0534	Na+-driven multidrug efflux pump, DinF/NorM/MATE family (NorM) (PDB:3VVN) (PUBMED:29915058)	Defense mechanisms	NA	0.730433	0.0846393	0.0318881	3070	2651	3957	0.863518	0.669952	1.28893
COG1225	Peroxiredoxin (Bcp) (PDB:5IPH)	Posttranslational modification, protein turnover, chaperones	NA	0.0919184	0.0846393	0.24905	3116	1649	3875	0.529204	0.425548	1.24358
COG1522	DNA-binding transcriptional regulator, Lrp family (Lrp) (PDB:1I1G)	Transcription	NA	0.597056	0.137954	0.35438	7164	5951	9013	0.830681	0.660269	1.2581
COG0640	DNA-binding transcriptional regulator, ArsR family (ArsR) (PDB:3F6V)	Transcription	NA	0.954532	0.0846393	0.0318881	4970	4510	7855	0.907445	0.574157	1.58048
COG0860	N-acetylmuramoyl-L-alanine amidase (AmiC) (PDB:1JWQ)	Cell wall/membrane/envelope biogenesis	NA	1	0.680576	0.0318881	841	1282	1613	1.52438	0.794792	1.91795
COG1280	Threonine/homoserine/homoserine lactone efflux protein (RhtB)	Amino acid transport and metabolism	NA	0.730433	1	0.0547177	2928	4554	4453	1.55533	1.02268	1.52083
COG0764	3-hydroxymyristoyl/3-hydroxydecanoyl-(acyl carrier protein) dehydratase (FabA) (PDB:1MKA)	Lipid transport and metabolism	Fatty acid biosynthesis	0.858008	0.854857	0.0318881	769	1256	1425	1.63329	0.881404	1.85306
COG0726	Peptidoglycan/xylan/chitin deacetylase, PgdA/NodB/CDA1 family (CDA1) (PDB:1NY1)	Carbohydrate transport and metabolism!!!Cell wall/membrane/envelope biogenesis	NA	0.858008	0.35761	0.0972635	2753	2431	3649	0.883037	0.66621	1.32546
COG0793	C-terminal processing protease CtpA/Prc, contains a PDZ domain (CtpA) (PDB:6IQU)	Posttranslational modification, protein turnover, chaperones	NA	0.471976	0.0846393	0.0547177	1432	970	2285	0.677374	0.424508	1.59567
COG0523	Zinc metallochaperone YeiR/ZagA and related GTPases, G3E family (YejR) (PDB:1NIJ) (PUBMED:19822009;31132310)	General function prediction only	NA	0.954532	0.966234	1	1604	1701	1625	1.06047	1.04677	1.01309
COG2340	Spore germination protein YkwD and related proteins with CAP (CSP/antigen 5/PR1) domain (YkwD) (PDB:1CFE) (PUBMED:31199835)	Cell cycle control, cell division, chromosome partitioning!!!General function prediction only	NA	0.0669678	0.680576	0.0972635	905	534	599	0.590055	0.891486	0.661878
COG5901	Spore germination receptor GerABC, GerA subunit (L-alanine receptor) (GerAA)	Cell cycle control, cell division, chromosome partitioning	NA	0.0669678	0.535774	0.0318881	149	29	57	0.194631	0.508772	0.38255
COG5902	Spore germination receptor GerABC, GerB subunit (amino acid transporter) (GerAB)	Cell cycle control, cell division, chromosome partitioning	NA	0.0669678	0.35761	0.0318881	163	16	50	0.0981595	0.32	0.306748
COG1961	Site-specific DNA recombinase SpoIVCA/DNA invertase PinE (SpoIVCA) (PDB:1GDT)	Replication, recombination and repair	NA	0.0669678	0.0846393	0.618049	1592	699	1230	0.43907	0.568293	0.772613
COG3645	Phage antirepressor protein YoqD, KilAC domain (KilAC)	Mobilome: prophages, transposons	NA	0.0669678	0.0846393	0.776139	311	74	235	0.237942	0.314894	0.755627
COG2002	Bifunctional DNA-binding transcriptional regulator of stationary/sporulation/toxin gene expression and antitoxin component of the YhaV-PrlF toxin-antitoxin module (AbrB) (PDB:2RO5)	Transcription!!!Defense mechanisms	NA	0.471976	0.535774	1	288	217	284	0.753472	0.764085	0.986111
COG2887	RecB family exonuclease (Slr0479)	Replication, recombination and repair	NA	0.597056	0.0846393	0.0547177	54	34	102	0.62963	0.333333	1.88889
COG1974	SOS-response transcriptional repressor LexA (RecA-mediated autopeptidase) (LexA) (PDB:1AY9)	Transcription!!!Signal transduction mechanisms	NA	0.858008	0.535774	0.0972635	1562	1518	2164	0.971831	0.701479	1.3854
COG0749	DNA polymerase I, 3'-5' exonuclease and polymerase domains (PolA) (PDB:1D8Y)	Replication, recombination and repair	NA	0.230206	0.0846393	0.0318881	345	219	718	0.634783	0.305014	2.08116
COG4508	Dimeric dUTPase, all-alpha-NTP-PPase (MazG) superfamily (Dut2)	Nucleotide transport and metabolism	Thymidylate biosynthesis	0.0753705	0.230213	0.0318881	17	1	4	0.0588235	0.25	0.235294
COG5545	Predicted P-loop ATPase and inactivated derivatives	Mobilome: prophages, transposons	NA	0.0669678	0.230213	0.0318881	30	90	192	3	0.46875	6.4
COG0553	Superfamily II DNA or RNA helicase, SNF2 family (HepA) (PDB:6UXV)	Transcription!!!Replication, recombination and repair	NA	0.0669678	0.966234	0.0318881	5299	3333	3284	0.628987	1.01492	0.61974
COG5484	Uncharacterized conserved protein YjcR, contains N-terminal HTH domain (YjcR)	Function unknown	NA	0.597056	0.230213	0.35438	39	116	45	2.97436	2.57778	1.15385
COG1598	Antitoxin component HicB of the HicAB toxin-antitoxin system (HicB) (PDB:4P78) (PUBMED:19060138)	Defense mechanisms	NA	0.152301	0.137954	0.924108	261	118	232	0.452107	0.508621	0.888889
COG1724	Predicted RNA binding protein YcfA, dsRBD-like fold, HicA-like mRNA interferase family (YcfA) (PDB:1WHZ) (PUBMED:16895922)	General function prediction only	NA	0.230206	0.854857	0.0972635	33	50	66	1.51515	0.757576	2
COG1783	Phage terminase large subunit (XtmB) (PDB:4IDH)	Mobilome: prophages, transposons	NA	0.730433	0.137954	0.0972635	127	85	219	0.669291	0.388128	1.72441
COG5412	Phage-related protein	Mobilome: prophages, transposons	NA	0.0669678	0.230213	0.0318881	106	8	23	0.0754717	0.347826	0.216981
COG4824	Phage-related holin (Lysis protein)	Mobilome: prophages, transposons	NA	0.0669678	0.535774	0.0318881	74	10	16	0.135135	0.625	0.216216
COG0707	UDP-N-acetylglucosamine:LPS N-acetylglucosamine transferase (MurG) (PDB:1F0K)	Cell wall/membrane/envelope biogenesis	Mureine biosynthesis	0.347158	0.0846393	0.0318881	1404	979	1978	0.697293	0.494944	1.40883
COG0567	2-oxoglutarate dehydrogenase complex, dehydrogenase (E1) component, and related enzymes (SucA) (PDB:2JGD)	Energy production and conversion	TCA cycle	0.954532	1	0.924108	753	805	801	1.06906	1.00499	1.06375
COG0508	Pyruvate/2-oxoglutarate dehydrogenase complex, dihydrolipoamide acyltransferase (E2) component (AceF) (PDB:1B5S)	Energy production and conversion	Pyruvate oxidation	0.230206	0.0846393	0.0318881	3788	2825	5239	0.745776	0.539225	1.38305
COG0765	ABC-type amino acid transport system, permease component (HisM) (PDB:4YMS)	Amino acid transport and metabolism	NA	1	0.535774	0.0972635	6555	7227	9497	1.10252	0.760977	1.44882
COG1126	ABC-type polar amino acid transport system, ATPase component (GlnQ) (PDB:4YMS)	Amino acid transport and metabolism	NA	0.858008	0.535774	0.0318881	5184	5253	7493	1.01331	0.701054	1.44541
COG3853	Uncharacterized conserved protein YaaN involved in tellurite resistance (YaaN)	Defense mechanisms	NA	0.0669678	0.0846393	0.0547177	133	62	279	0.466165	0.222222	2.09774
COG4915	5-bromo-4-chloroindolyl phosphatase XpaC (XpaC)	Secondary metabolites biosynthesis, transport and catabolism!!!General function prediction only	NA	0.0919184	1	0.0547177	66	28	27	0.424242	1.03704	0.409091
COG1254	Acylphosphatase (AcyP) (PDB:1APS)	Energy production and conversion	NA	0.347158	0.0846393	0.0972635	556	334	884	0.600719	0.377828	1.58993
COG4699	Uncharacterized conserved protein, DUF1033 domain	Function unknown	NA	0.471976	0.230213	0.35438	24	18	51	0.75	0.352941	2.125
COG3339	Uncharacterized membrane protein YkvA, DUF1232 family (YkvA)	Function unknown	NA	0.954532	0.137954	0.0318881	125	132	297	1.056	0.444444	2.376
COG0265	Periplasmic serine protease, S1-C subfamily, contain C-terminal PDZ domain (DegQ) (PDB:2HGA) (PUBMED:29686141)	Posttranslational modification, protein turnover, chaperones	NA	0.954532	0.535774	0.0318881	1945	2203	3125	1.13265	0.70496	1.60668
COG0304	3-oxoacyl-(acyl-carrier-protein) synthase (FabB) (PDB:2UV8) (PUBMED:21652641)	Lipid transport and metabolism!!!Secondary metabolites biosynthesis, transport and catabolism	Fatty acid biosynthesis	1	0.535774	0.0318881	2409	3346	4701	1.38896	0.711763	1.95143
COG3618	Predicted metal-dependent hydrolase, TIM-barrel fold	General function prediction only	NA	0.597056	0.35761	0.157926	414	371	692	0.896135	0.536127	1.6715
COG0622	Predicted phosphodiesterase, calcineurin family (YfcE) (PDB:1SU1) (PUBMED:17586769)	General function prediction only	NA	0.730433	0.0846393	0.0318881	779	640	1469	0.821566	0.435671	1.88575
COG0488	ATPase components of ABC transporters with duplicated ATPase domains (Uup) (PDB:5ZXD)	General function prediction only	NA	0.597056	0.0846393	0.0318881	7683	6013	10379	0.782637	0.579343	1.3509
COG1555	DNA uptake protein ComE or related DNA-binding protein (ComEA) (PDB:2DUY)	Replication, recombination and repair	NA	0.597056	0.0846393	0.0547177	898	645	1456	0.718263	0.442995	1.62138
COG2081	Predicted flavoprotein YhiN (YhiN) (PDB:3V76)	General function prediction only	NA	1	0.535774	0.0972635	797	833	1183	1.04517	0.704142	1.48432
COG0018	Arginyl-tRNA synthetase (ArgS) (PDB:1BS2)	Translation, ribosomal structure and biogenesis	Aminoacyl-tRNA synthetases	0.597056	0.0846393	0.0318881	1551	1291	2183	0.832366	0.591388	1.40748
COG2807	Cyanate permease (CynX)	Inorganic ion transport and metabolism	NA	0.471976	0.0846393	0.35438	2157	1556	2741	0.721372	0.567676	1.27075
COG0514	Superfamily II DNA helicase RecQ (RecQ) (PDB:1OYW)	Replication, recombination and repair	NA	0.152301	0.0846393	0.0318881	1779	1238	2576	0.695897	0.48059	1.448
COG1316	Anionic cell wall polymer biosynthesis enzyme TagV/TagU, LytR-Cps2A-Psr (LCP) family (peptidoglycan teichoic acid transferase) (Cps2a) (PDB:2XXP) (PUBMED:29107701)	Cell wall/membrane/envelope biogenesis	NA	0.0919184	0.0846393	0.0547177	1584	793	2360	0.500631	0.336017	1.4899
COG0628	Predicted PurR-regulated permease PerM (PerM)	General function prediction only	NA	0.954532	0.0846393	0.0318881	3255	3110	5742	0.955453	0.541623	1.76406
COG0662	Mannose-6-phosphate isomerase, cupin superfamily (ManC) (PDB:1IPJ)	Carbohydrate transport and metabolism	NA	1	0.230213	0.0318881	1241	1139	1933	0.917808	0.58924	1.55761
COG0436	Aspartate/methionine/tyrosine aminotransferase (AspB) (PDB:2O0R)	Amino acid transport and metabolism	Isoleucine, leucine, valine biosynthesis	0.471976	0.0846393	0.0318881	5624	4120	7607	0.732575	0.541606	1.3526
COG1302	Uncharacterized conserved protein YloU, alkaline shock protein (Asp23) family (YloU)	Function unknown	NA	0.0669678	0.137954	0.924108	1274	515	1199	0.404239	0.429525	0.94113
COG1024	Enoyl-CoA hydratase/carnithine racemase (CaiD) (PDB:1DCI)	Lipid transport and metabolism	Fatty acid biosynthesis	0.230206	0.137954	0.618049	7755	5064	8893	0.652998	0.569437	1.14674
COG4974	Site-specific recombinase XerD (XerD) (PDB:1A0P)	Replication, recombination and repair	NA	0.730433	0.0846393	0.0318881	4807	3908	7467	0.812981	0.523369	1.55336
COG1305	Transglutaminase-like enzyme, putative cysteine protease (YebA) (PDB:3ISR)	Posttranslational modification, protein turnover, chaperones	NA	0.954532	0.0846393	0.0318881	1450	1222	3559	0.842759	0.343355	2.45448
COG2307	Uncharacterized conserved protein, Alpha-E superfamily (Alpha-E) (PUBMED:20023723)	Function unknown	NA	0.0669678	1	0.0318881	39	421	329	10.7949	1.27964	8.4359
COG2308	Circularly permuted ATP-grasp protein (PDB:3N6X) (PUBMED:20023723)	General function prediction only	NA	0.0669678	0.966234	0.0318881	35	369	289	10.5429	1.27682	8.25714
COG0442	Prolyl-tRNA synthetase (ProS) (PDB:5XIF)	Translation, ribosomal structure and biogenesis	Aminoacyl-tRNA synthetases	0.152301	0.0846393	0.482934	1746	1244	1996	0.712486	0.623246	1.14318
COG2102	Diphthamide synthase (EF-2-diphthine--ammonia ligase) (Dph6) (PDB:2D13)	Translation, ribosomal structure and biogenesis	NA	0.0669678	0.854857	0.618049	357	186	292	0.521008	0.636986	0.817927
COG3832	Chalcone/flavanone-binding protein YndB, AHSA1/START/SRPBCC domain (YndB) (PDB:2KTE) (PUBMED:20818668)	Lipid transport and metabolism	NA	0.0919184	0.0846393	0.0318881	1886	1120	3601	0.593849	0.311025	1.90933
COG0178	Excinuclease UvrABC ATPase subunit (UvrA) (PDB:2R6F)	Replication, recombination and repair	NA	0.730433	0.0846393	0.0318881	2030	1667	3588	0.821182	0.464604	1.76749
COG1957	Inosine-uridine nucleoside N-ribohydrolase (URH1) (PDB:1EZR)	Nucleotide transport and metabolism	Pyrimidine salvage	0.858008	0.230213	0.0547177	1234	1418	2119	1.14911	0.669184	1.71718
COG2345	Predicted transcriptional regulator, ArsR family	Transcription	NA	0.858008	0.0846393	0.0318881	650	732	2041	1.12615	0.358648	3.14
COG0165	Argininosuccinate lyase (ArgH) (PDB:1AOS)	Amino acid transport and metabolism	Arginine biosynthesis	0.597056	0.0846393	0.0318881	1428	1102	2152	0.771709	0.512082	1.507
COG1396	Transcriptional regulator, contains XRE-family HTH domain (HipB) (PDB:1ADR)	Transcription	NA	0.471976	0.0846393	0.157926	7558	5155	10732	0.682059	0.480339	1.41995
COG3125	Heme/copper-type cytochrome/quinol oxidase, subunit 4 (CyoD)	Energy production and conversion	NA	0.0919184	1	0.0318881	148	547	472	3.69595	1.1589	3.18919
COG1845	Heme/copper-type cytochrome/quinol oxidase, subunit 3 (CyoC) (PDB:1QLE)	Energy production and conversion	NA	0.858008	0.535774	0.0318881	847	1006	1513	1.18772	0.664904	1.7863
COG0843	Heme/copper-type cytochrome/quinol oxidase, subunit 1 (CyoB) (PDB:1AR1)	Energy production and conversion	NA	0.954532	0.35761	0.0318881	851	1012	1521	1.18919	0.665352	1.78731
COG1622	Heme/copper-type cytochrome/quinol oxidase, subunit 2 (CyoA) (PDB:1CYW)	Energy production and conversion	NA	0.347158	0.680576	0.0318881	512	934	1277	1.82422	0.731402	2.49414
COG2364	Uncharacterized membrane protein YczE (YczE)	Function unknown	NA	0.730433	0.0846393	0.0318881	721	610	1220	0.846047	0.5	1.69209
COG2808	Predicted FMN-binding regulatory protein PaiB (PaiB) (PDB:2OL5)	Signal transduction mechanisms	NA	0.347158	0.35761	1	871	610	896	0.700344	0.680804	1.0287
COG3947	Two-component response regulator, SAPR family, consists of REC, wHTH and BTAD domains (SAPR)	Signal transduction mechanisms!!!Transcription	NA	0.230206	0.535774	0.924108	36	16	33	0.444444	0.484848	0.916667
COG0620	Methionine synthase II (cobalamin-independent) (MetE) (PDB:1T7L)	Amino acid transport and metabolism	Methionine biosynthesis	0.597056	0.0846393	0.0318881	2418	1857	3541	0.76799	0.524428	1.46443
COG0747	ABC-type transport system, periplasmic component (DdpA) (PDB:3RQT)	Amino acid transport and metabolism	NA	0.954532	0.230213	0.0547177	8185	8191	11819	1.00073	0.693037	1.44398
COG3877	Predicted DNA-binding transcriptional regulator with XRE-family HTH domain, DUF2089 family	Transcription	NA	0.152301	0.0846393	0.0318881	31	14	92	0.451613	0.152174	2.96774
COG0695	Glutaredoxin (GrxC) (PDB:1AAZ)	Posttranslational modification, protein turnover, chaperones	NA	0.597056	0.0846393	0.0318881	3093	2550	4468	0.824442	0.570725	1.44455
COG1780	Flavodoxin NrdI, NrdF-interacting activator of class Ib ribonucleotide reductase (NrdI) (PDB:1RLJ) (PUBMED:20688982)	Nucleotide transport and metabolism	NA	0.954532	0.0846393	0.0318881	799	844	1403	1.05632	0.601568	1.75594
COG0209	Ribonucleotide reductase alpha subunit (NrdA) (PDB:1R1R)	Nucleotide transport and metabolism	Pyrimidine salvage	1	0.854857	0.157926	1999	2059	2468	1.03002	0.834279	1.23462
COG0208	Ribonucleotide reductase beta subunit, ferritin-like domain (NrdB) (PDB:1AV8)	Nucleotide transport and metabolism	Pyrimidine salvage	1	0.680576	0.157926	1508	1526	1835	1.01194	0.831608	1.21684
COG0756	dUTP pyrophosphatase (dUTPase) (Dut) (PDB:1DUC)	Nucleotide transport and metabolism!!!Defense mechanisms	Thymidylate biosynthesis	0.954532	0.0846393	0.0318881	1113	1065	1894	0.956873	0.562302	1.70171
COG3858	Spore cortex hydrolase SleL/YaaH, N-acetylglucosaminidase of GH18 family (SleL) (PDB:4S3J)	Cell cycle control, cell division, chromosome partitioning	NA	0.730433	0.535774	1	46	26	58	0.565217	0.448276	1.26087
COG2050	Acyl-CoA thioesterase PaaI, contains HGG motif (PaaI) (PDB:1PSU)	Secondary metabolites biosynthesis, transport and catabolism	NA	0.858008	0.535774	0.157926	3242	2950	4388	0.909932	0.672288	1.35349
COG0463	Glycosyltransferase involved in cell wall bisynthesis (WcaA) (PDB:5MLZ)	Cell wall/membrane/envelope biogenesis	NA	1	0.0846393	0.0318881	6368	5686	10628	0.892902	0.535002	1.66897
COG2072	Predicted flavoprotein CzcO associated with the cation diffusion facilitator CzcD (CzcO) (PDB:4USQ)	Inorganic ion transport and metabolism	NA	0.347158	0.535774	0.618049	3069	2215	2842	0.721733	0.779381	0.926035
COG0394	Protein-tyrosine-phosphatase (Wzb) (PDB:4D74) (PUBMED:26641313)	Signal transduction mechanisms	NA	0.730433	0.535774	0.0318881	2206	2200	3388	0.99728	0.649351	1.53581
COG0798	Arsenite efflux pump ArsB, ACR3 family (ACR3)	Inorganic ion transport and metabolism	NA	0.0919184	0.854857	0.0547177	1214	722	816	0.594728	0.884804	0.672158
COG1051	ADP-ribose pyrophosphatase YjhB, NUDIX family (YjhB) (PDB:3GZ5)	Nucleotide transport and metabolism	NA	1	0.0846393	0.0318881	4988	4779	9293	0.958099	0.514258	1.86307
COG1673	Predicted RNA-binding protein, contains PUA-like EVE domain (PDB:1WMM)	General function prediction only	NA	0.0919184	0.535774	0.924108	190	73	149	0.384211	0.489933	0.784211
COG0589	Nucleotide-binding universal stress protein, UspA family (UspA) (PDB:1JMV)	Signal transduction mechanisms	NA	1	0.137954	0.0318881	2983	3695	6278	1.23869	0.588563	2.10459
COG0659	Sulfate permease or related transporter, MFS superfamily (SUL1) (PDB:3NY7)	Inorganic ion transport and metabolism	NA	0.471976	0.0846393	0.157926	2478	2135	2976	0.861582	0.717406	1.20097
COG0631	Serine/threonine protein phosphatase PrpC (PTC1) (PDB:6IHL)	Signal transduction mechanisms	NA	0.230206	0.0846393	0.0547177	2174	1674	2977	0.770009	0.562311	1.36937
COG0537	Purine nucleoside phosphoramidase/Ap4A hydrolase, histidine triade (HIT) family (HinT) (PDB:1AV5) (PUBMED:20934431)	Nucleotide transport and metabolism!!!General function prediction only	NA	0.152301	0.0846393	0.35438	2928	1977	3481	0.675205	0.56794	1.18887
COG2132	Multicopper oxidase with three cupredoxin domains (includes cell division protein FtsP and spore coat protein CotA) (SufI) (PDB:2YXV)	Cell cycle control, cell division, chromosome partitioning!!!Inorganic ion transport and metabolism!!!Cell wall/membrane/envelope biogenesis	NA	0.471976	0.35761	1	1827	1491	1862	0.816092	0.800752	1.01916
COG0398	Uncharacterized membrane protein YdjX, related to fungal oxalate transporter, TVP38/TMEM64 family (TVP38) (PUBMED:20889782)	Function unknown	NA	0.152301	0.966234	0.0318881	179	632	683	3.53073	0.925329	3.81564
COG4990	Predicted cysteine peptidase, C39 family (YvpB) (PDB:3ERV)	General function prediction only	NA	0.0669678	0.35761	0.924108	324	151	299	0.466049	0.505017	0.92284
COG0210	Superfamily I DNA or RNA helicase (UvrD) (PDB:6PPR)	Replication, recombination and repair	NA	0.597056	0.0846393	0.157926	3264	2571	4701	0.787684	0.546905	1.44026
COG1533	DNA repair photolyase (SplB)	Replication, recombination and repair	NA	0.597056	0.0846393	0.0318881	523	455	1017	0.869981	0.447394	1.94455
COG0350	DNA repair enzyme Ada (O6-methylguanine-DNA--protein-cysteine methyltransferase) (AdaB) (PDB:6RLA) (PUBMED:29061663)	Replication, recombination and repair	NA	0.347158	0.0846393	0.0547177	1787	1316	2653	0.73643	0.496042	1.48461
COG2169	Methylphosphotriester-DNA--protein-cysteine methyltransferase (N-terminal fragment of Ada), contains Zn-binding and two AraC-type DNA-binding domains (AdaA) (PDB:1ADN)	Replication, recombination and repair	NA	0.0669678	0.0846393	0.0547177	287	104	427	0.362369	0.24356	1.4878
COG3826	Uncharacterized conserved protein	Function unknown	NA	0.347158	0.35761	0.618049	246	63	327	0.256098	0.192661	1.32927
COG0122	3-methyladenine DNA glycosylase/8-oxoguanine DNA glycosylase (AlkA) (PDB:1DIZ)	Replication, recombination and repair	NA	1	0.35761	0.157926	1018	997	1254	0.979371	0.795056	1.23183
COG0412	Dienelactone hydrolase (DLH) (PDB:4ZV9)	Secondary metabolites biosynthesis, transport and catabolism	NA	0.730433	0.966234	0.0318881	1348	2202	2319	1.63353	0.949547	1.72033
COG0001	Glutamate-1-semialdehyde aminotransferase (HemL) (PDB:2CFB)	Coenzyme transport and metabolism	Heme biosynthesis	0.471976	0.0846393	0.0318881	1197	845	1993	0.705931	0.423984	1.665
COG3135	Predicted benzoate:H+ symporter BenE (BenE)	Secondary metabolites biosynthesis, transport and catabolism	NA	0.597056	0.854857	1	1129	893	1085	0.790965	0.823041	0.961027
COG3467	Nitroimidazole reductase NimA or a related FMN-containing flavoprotein, pyridoxamine 5'-phosphate oxidase superfamily (NimA) (PDB:1W3O)	Defense mechanisms	NA	1	0.0846393	0.0318881	397	475	1541	1.19647	0.308241	3.88161
COG3162	Uncharacterized membrane protein, DUF485 family (YjcH)	Function unknown	NA	0.230206	0.35761	0.482934	1227	608	921	0.495518	0.660152	0.750611
COG4147	Na+(or H+)/acetate symporter ActP (ActP)	Energy production and conversion	NA	0.347158	0.0846393	0.776139	1437	798	1623	0.555324	0.491682	1.12944
COG0084	3'->5' ssDNA/RNA exonuclease TatD (TatD) (PDB:1J6O) (PUBMED:10747959;25114049)	Cell motility	NA	1	0.535774	0.0318881	1809	1987	2923	1.0984	0.679781	1.61581
COG1116	ABC-type nitrate/sulfonate/bicarbonate transport system, ATPase component (TauB)	Inorganic ion transport and metabolism	NA	0.597056	0.230213	0.24905	3787	3224	5020	0.851334	0.642231	1.32559
COG0600	ABC-type nitrate/sulfonate/bicarbonate transport system, permease component (TauC)	Inorganic ion transport and metabolism	NA	0.858008	0.680576	0.618049	4265	3750	5018	0.87925	0.74731	1.17655
COG0011	Thiamin-binding stress-response protein YqgV, UPF0045 family (YqgV) (PDB:1LXJ) (PUBMED:20471400)	Coenzyme transport and metabolism	NA	0.0669678	0.0846393	0.924108	680	347	735	0.510294	0.472109	1.08088
COG0715	ABC-type nitrate/sulfonate/bicarbonate transport system, periplasmic component (TauA) (PDB:2X26)	Inorganic ion transport and metabolism	NA	0.954532	0.854857	0.482934	4517	4062	5275	0.899269	0.770047	1.16781
COG0188	DNA gyrase/topoisomerase IV, subunit A (GyrA) (PDB:1SUU)	Replication, recombination and repair	NA	0.858008	0.0846393	0.0318881	2166	1904	3633	0.87904	0.524085	1.67729
COG0187	DNA gyrase/topoisomerase IV, subunit B (GyrB) (PDB:1EI1)	Replication, recombination and repair	NA	0.858008	0.0846393	0.0318881	2366	2042	3839	0.86306	0.531909	1.62257
COG0344	Phospholipid biosynthesis protein PlsY, probable glycerol-3-phosphate acyltransferase (PlsY) (PDB:5XJ5) (PUBMED:29684280)	Lipid transport and metabolism	NA	0.858008	0.966234	0.157926	464	655	612	1.41164	1.07026	1.31897
COG4841	Uncharacterized conserved protein YneR, related to HesB/YadR/YfhF family (YneR)	Function unknown	NA	0.0669678	0.535774	0.0318881	59	20	14	0.338983	1.42857	0.237288
COG1897	Homoserine O-succinyltransferase (MetA) (PDB:2GHR)	Amino acid transport and metabolism	Methionine biosynthesis	0.230206	0.854857	0.0318881	187	465	497	2.48663	0.935614	2.65775
COG0322	Excinuclease UvrABC, nuclease subunit (UvrC) (PDB:2NRT) (PUBMED:24513124)	Replication, recombination and repair	NA	0.954532	0.35761	0.0318881	1279	1221	2118	0.954652	0.576487	1.65598
COG1378	Sugar-specific transcriptional regulator TrmB (YrhO) (PDB:5BPD)	Transcription	NA	0.954532	0.966234	0.618049	68	81	60	1.19118	1.35	0.882353
COG4145	Na+/panthothenate symporter (PanF)	Coenzyme transport and metabolism	NA	0.0919184	1	0.0318881	54	326	220	6.03704	1.48182	4.07407
COG3924	Uncharacterized membrane protein YhdT (YhdT)	Function unknown	NA	0.0919184	1	0.0318881	51	300	203	5.88235	1.47783	3.98039
COG0300	Short-chain dehydrogenase (YqjQ)	General function prediction only	NA	0.954532	0.0846393	0.0318881	5216	4652	6984	0.891871	0.666094	1.33896
COG0318	O-succinylbenzoic acid-CoA ligase MenE or related acyl-CoA synthetase (AMP-forming) (MenE/FadK) (PDB:5EY9) (PUBMED:25151136;27455459)	Lipid transport and metabolism	Menaquinone biosynthesis	0.152301	0.0846393	0.482934	6728	3667	7367	0.545036	0.49776	1.09498
COG0332	3-oxoacyl-[acyl-carrier-protein] synthase III (FabH) (PDB:1UB7)	Lipid transport and metabolism	Fatty acid biosynthesis	0.347158	0.0846393	0.0318881	1908	1260	3205	0.660377	0.393136	1.67977
COG4177	ABC-type branched-chain amino acid transport system, permease component (LivM)	Amino acid transport and metabolism	NA	0.597056	0.535774	1	3384	2489	3515	0.73552	0.708108	1.03871
COG0559	Branched-chain amino acid ABC-type transport system, permease component (LivH)	Amino acid transport and metabolism	NA	0.471976	0.680576	1	3979	2816	3904	0.707716	0.721311	0.981151
COG0410	ABC-type branched-chain amino acid transport system, ATPase component LivF (LivF) (PDB:1JI0) (PUBMED:26527648;32250026)	Amino acid transport and metabolism	NA	0.597056	0.535774	1	4343	3130	4457	0.7207	0.702266	1.02625
COG0411	ABC-type branched-chain amino acid transport system, ATPase component LivG (LivG) (PDB:1G9X) (PUBMED:29514851)	Amino acid transport and metabolism	NA	0.471976	0.535774	0.924108	3417	2214	3235	0.647937	0.684389	0.946737
COG0683	ABC-type branched-chain amino acid transport system, periplasmic component (LivK) (PDB:1USG)	Amino acid transport and metabolism	NA	0.471976	0.680576	0.776139	6004	4000	5243	0.666223	0.762922	0.873251
COG0289	4-hydroxy-tetrahydrodipicolinate reductase (DapB) (PDB:1ARZ) (PUBMED:29684280)	Amino acid transport and metabolism	Lysine biosynthesis	0.730433	0.0846393	0.0318881	952	768	1774	0.806723	0.43292	1.86345
COG0664	cAMP-binding domain of CRP or a regulatory subunit of cAMP-dependent protein kinases (Crp) (PDB:1FT9)	Signal transduction mechanisms	NA	0.597056	0.230213	0.776139	4952	3883	6086	0.784128	0.638022	1.229
COG2140	Oxalate decarboxylase/archaeal phosphoglucose isomerase, cupin superfamily (OxdD) (PDB:2VQA)	Carbohydrate transport and metabolism	Glycolysis	0.597056	0.35761	0.482934	333	357	484	1.07207	0.737603	1.45345
COG1279	Arginine exporter protein ArgO (ArgO)	Amino acid transport and metabolism	NA	0.954532	0.0846393	0.0318881	907	813	1452	0.896362	0.559917	1.60088
COG0060	Isoleucyl-tRNA synthetase (IleS) (PDB:1FFY)	Translation, ribosomal structure and biogenesis	Aminoacyl-tRNA synthetases	0.471976	0.0846393	0.0547177	1526	1291	1897	0.846003	0.680548	1.24312
COG0737	2',3'-cyclic-nucleotide 2'-phosphodiesterase/5'- or 3'-nucleotidase, 5'-nucleotidase family (UshA) (PDB:1HO5)	Nucleotide transport and metabolism!!!Defense mechanisms	NA	0.597056	0.854857	0.0972635	708	1100	1394	1.55367	0.789096	1.96893
COG1048	Aconitase A (AcnA) (PDB:1ACO)	Energy production and conversion	Lysine biosynthesisTCA cycle	0.597056	0.966234	1	2119	1811	2088	0.854648	0.867337	0.98537
COG5632	N-acetylmuramoyl-L-alanine amidase CwlA (CwlA)	Cell wall/membrane/envelope biogenesis	NA	0.0919184	0.966234	0.0318881	22	8	8	0.363636	1	0.363636
COG5546	Uncharacterized membrane protein	Function unknown	NA	0.0669678	0.0846393	0.924108	53	21	75	0.396226	0.28	1.41509
COG3299	Uncharacterized phage protein gp47/JayE (JayE)	Mobilome: prophages, transposons	NA	0.152301	0.535774	0.0972635	234	80	102	0.34188	0.784314	0.435897
COG4834	Uncharacterized conserved protein, DUF2184 domain	Function unknown	NA	0.954532	0.966234	0.24905	33	51	38	1.54545	1.34211	1.15152
COG3566	Uncharacterized conserved protein, DUF2213 domain (PUBMED:21183074)	Function unknown	NA	0.954532	0.966234	0.618049	33	47	32	1.42424	1.46875	0.969697
COG2369	Uncharacterized protein, contains phage Mu head morphogenesis gpF-like domain	Mobilome: prophages, transposons	NA	0.230206	0.535774	0.24905	336	155	201	0.46131	0.771144	0.598214
COG3567	Uncharacterized conserved protein, DUF1073 domain	Function unknown	NA	0.230206	0.680576	0.0972635	205	74	78	0.360976	0.948718	0.380488
COG3728	Phage terminase, small subunit (XtmA) (PDB:4ZC3)	Mobilome: prophages, transposons	NA	0.152301	0.230213	0.924108	299	123	245	0.411371	0.502041	0.819398
COG3331	Penicillin-binding protein-related factor A, putative recombinase (YotM) (PDB:1RZN)	General function prediction only	NA	0.0669678	0.0846393	0.924108	128	55	166	0.429688	0.331325	1.29688
COG0629	Single-stranded DNA-binding protein (Ssb) (PDB:1EQQ)	Replication, recombination and repair	NA	0.0669678	0.0846393	0.24905	3039	1719	3683	0.565647	0.466739	1.21191
COG3646	Phage regulatory protein Rha (pRha)	Mobilome: prophages, transposons	NA	0.347158	0.35761	0.482934	188	113	227	0.601064	0.497797	1.20745
COG1652	Cytoplasmic potassium-binding protein Kbp/XkdP/YgaU, contains LysM domain (XkdP) (PDB:5FIM) (PUBMED:27112601)	Inorganic ion transport and metabolism	NA	0.858008	0.535774	0.24905	655	691	978	1.05496	0.706544	1.49313
COG5281	Phage-related minor tail protein	Mobilome: prophages, transposons	NA	0.858008	1	0.24905	521	724	752	1.38964	0.962766	1.44338
COG5585	Putative phage head morphogenesis protein, F of phage Mu or gp7 of SPP1	Mobilome: prophages, transposons	NA	0.0669678	0.854857	0.0547177	5	39	33	7.8	1.18182	6.6
COG0671	Membrane-associated phospholipid phosphatase (PgpB) (PDB:1D2T)	Lipid transport and metabolism	Phospholipid biosynthesis	1	0.35761	0.0318881	1689	2291	3843	1.35642	0.596149	2.27531
COG3238	Uncharacterized membrane protein YdcZ, DUF606 family (ydcZ)	Function unknown	NA	0.954532	0.230213	0.0318881	909	1114	1949	1.22552	0.571575	2.14411
COG0491	Glyoxylase or a related metal-dependent hydrolase, beta-lactamase superfamily II (GloB) (PDB:1QH3) (PUBMED:25670698)	General function prediction only	NA	0.954532	0.35761	0.0318881	3473	3599	5451	1.03628	0.660246	1.56954
COG3546	Mn-containing catalase (includes spore coat protein CotJC) (CotJC) (PDB:1JKU) (PUBMED:20434458)	Inorganic ion transport and metabolism	NA	0.730433	1	0.0972635	320	483	554	1.50937	0.871841	1.73125
COG0053	Divalent metal cation (Fe/Co/Zn/Cd) efflux pump (FieF) (PDB:2QFI)	Inorganic ion transport and metabolism	NA	0.597056	0.0846393	0.0547177	2243	1846	2840	0.823005	0.65	1.26616
COG1273	Non-homologous end joining protein Ku, dsDNA break repair (YkoV)	Replication, recombination and repair	NA	0.954532	0.0846393	0.0318881	311	328	869	1.05466	0.377445	2.79421
COG0563	Adenylate kinase or related kinase (Adk) (PDB:1AK2)	Nucleotide transport and metabolism	Pyrimidine biosynthesis	0.954532	0.966234	0.0547177	2342	2484	3009	1.06063	0.825523	1.2848
COG0251	Enamine deaminase RidA, house cleaning of reactive enamine intermediates, YjgF/YER057c/UK114 family (RidA) (PDB:1J7H) (PUBMED:22094463;32205462)	Defense mechanisms	Pyrimidine degradation	0.597056	0.535774	0.776139	5725	4463	6060	0.779563	0.736469	1.05852
COG4097	Predicted ferric reductase	Inorganic ion transport and metabolism	NA	0.0669678	0.535774	0.0972635	309	93	151	0.300971	0.615894	0.488673
COG1477	FAD:protein FMN transferase ApbE (ApbE) (PDB:1VRM) (PUBMED:23558683;30154099)	Coenzyme transport and metabolism!!!Posttranslational modification, protein turnover, chaperones	NA	0.954532	0.230213	0.0318881	916	1010	1776	1.10262	0.568694	1.93886
COG2200	EAL domain, c-di-GMP-specific phosphodiesterase class I (or its enzymatically inactive variant) (EAL) (PDB:2BAS)	Signal transduction mechanisms	NA	0.471976	1	0.0318881	1075	2416	2128	2.24744	1.13534	1.97953
COG1645	Uncharacterized Zn-finger containing protein, UPF0148 family	General function prediction only	NA	0.0919184	0.966234	0.0318881	42	16	18	0.380952	0.888889	0.428571
COG4260	Membrane protease subunit, stomatin/prohibitin family, contains C-terminal Zn-ribbon domain (YdjI)	Posttranslational modification, protein turnover, chaperones	NA	0.347158	0.0846393	0.0318881	220	133	541	0.604545	0.245841	2.45909
COG2363	Uncharacterized membrane protein YgdD, TMEM256/DUF423 family (YgdD)	Function unknown	NA	0.954532	0.680576	0.24905	598	636	921	1.06355	0.690554	1.54013
COG0824	Acyl-CoA thioesterase FadM (FadM) (PDB:2FUJ)	Lipid transport and metabolism	Menaquinone biosynthesis	0.347158	0.0846393	0.24905	3252	2046	4058	0.629151	0.504189	1.24785
COG3292	Periplasmic ligand-binding sensor domain (PDB:4A2L)	Signal transduction mechanisms	NA	0.0669678	0.0846393	0.157926	120	41	251	0.341667	0.163347	2.09167
COG4845	Chloramphenicol O-acetyltransferase (CatA) (PDB:1CIA)	Defense mechanisms	NA	0.858008	0.35761	0.0318881	296	314	665	1.06081	0.47218	2.24662
COG1734	RNA polymerase-binding transcription factor DksA (DksA) (PDB:1TJL)	Transcription	NA	0.858008	0.535774	0.0318881	1016	1406	2051	1.38386	0.685519	2.0187
COG2374	Predicted extracellular nuclease	General function prediction only	NA	0.0919184	0.0846393	0.35438	464	259	680	0.55819	0.380882	1.46552
COG4283	Uncharacterized conserved protein DfsB/IRC4, DUF1706 (PF08020) domain (DfsB) (PDB:5COG) (PUBMED:26804569)	General function prediction only	NA	0.0669678	0.0846393	0.24905	432	186	335	0.430556	0.555224	0.775463
COG3315	O-Methyltransferase involved in polyketide biosynthesis (YktD) (PDB:1RJD)	Secondary metabolites biosynthesis, transport and catabolism	NA	0.230206	0.230213	0.618049	206	82	145	0.398058	0.565517	0.703883
COG0457	Tetratricopeptide (TPR) repeat (TPR) (PDB:3AS4)	General function prediction only	NA	0.858008	0.0846393	0.0318881	561	523	1199	0.932264	0.436197	2.13725
COG1960	Acyl-CoA dehydrogenase related to the alkylation response protein AidB (CaiA) (PDB:1BUC)	Lipid transport and metabolism	Fatty acid biosynthesis	0.347158	0.0846393	0.24905	10102	6924	12970	0.685409	0.533847	1.2839
COG0010	Arginase/agmatinase family enzyme (SpeB) (PDB:1CEV)	Amino acid transport and metabolism	Urea cycle	0.954532	0.137954	0.0318881	2832	2972	4532	1.04944	0.655781	1.60028
COG0786	Na+/glutamate symporter (GltS)	Amino acid transport and metabolism	NA	0.954532	0.854857	0.776139	432	442	490	1.02315	0.902041	1.13426
COG1686	D-alanyl-D-alanine carboxypeptidase (DacC) (PDB:1HD8)	Cell wall/membrane/envelope biogenesis	NA	0.858008	0.680576	0.0547177	1633	2162	2466	1.32394	0.876723	1.5101
COG0393	Uncharacterized pentameric protein YbjQ, UPF0145 family (YbjQ) (PDB:1VR4) (PUBMED:23935051)	Function unknown	NA	0.597056	0.535774	0.0318881	246	566	1027	2.30081	0.55112	4.1748
COG3613	Nucleoside 2-deoxyribosyltransferase (RCL) (PDB:1F8X)	Nucleotide transport and metabolism	NA	0.0669678	0.0846393	0.482934	645	142	482	0.220155	0.294606	0.747287
COG3375	Predicted acetyltransferase, GNAT superfamily	General function prediction only	NA	0.471976	0.230213	0.0318881	379	369	869	0.973615	0.424626	2.29288
COG1434	Lipid carrier protein ElyC involved in cell wall biogenesis, DUF218 family (ElyC) (PDB:3CA8) (PUBMED:24391520)	Cell wall/membrane/envelope biogenesis	NA	0.347158	0.680576	0.0318881	639	1316	1887	2.05947	0.697403	2.95305
COG5504	Predicted Zn-dependent protease YjaZ, DUF2268 family (YjaZ)	General function prediction only	NA	0.230206	0.137954	0.482934	331	160	507	0.483384	0.315582	1.53172
COG0389	Nucleotidyltransferase/DNA polymerase DinP involved in DNA repair (DinP) (PDB:4R8U) (PUBMED:16544291)	Replication, recombination and repair	NA	0.597056	0.0846393	0.0547177	3247	2485	4213	0.765322	0.589841	1.29751
COG1917	Cupin domain protein related to quercetin dioxygenase (QdoI) (PDB:2H0V)	General function prediction only	NA	0.858008	0.137954	0.0318881	820	791	1509	0.964634	0.524188	1.84024
COG0474	Magnesium-transporting ATPase (P-type) (MgtA) (PDB:1IWO)	Inorganic ion transport and metabolism	NA	0.230206	1	0.24905	5357	4200	4082	0.784021	1.02891	0.761994
COG0681	Signal peptidase I (LepB) (PDB:1B12) (PUBMED:1925027)	Intracellular trafficking, secretion, and vesicular transport	NA	0.0669678	0.0846393	0.24905	2225	1217	2594	0.546966	0.46916	1.16584
COG0006	Xaa-Pro aminopeptidase (PepP) (PDB:1A16)	Amino acid transport and metabolism	NA	1	0.230213	0.0318881	3293	3182	4436	0.966292	0.717313	1.3471
COG0520	Selenocysteine lyase/Cysteine desulfurase (CsdA) (PDB:4LW2)	Amino acid transport and metabolism	NA	0.597056	0.0846393	0.0318881	2302	1962	3544	0.852302	0.553612	1.53953
COG1414	DNA-binding transcriptional regulator, IclR family (IclR) (PDB:1MKM)	Transcription	NA	0.858008	0.35761	0.24905	6362	5726	8253	0.900031	0.693808	1.29723
COG0239	Fluoride ion exporter CrcB/FEX, affects chromosome condensation (CrcB) (PDB:5A40)	Cell cycle control, cell division, chromosome partitioning!!!Inorganic ion transport and metabolism	NA	0.730433	0.0846393	0.0318881	1378	1189	2201	0.862845	0.540209	1.59724
COG0846	NAD-dependent protein deacetylase, SIR2 family (SIR2) (PDB:1M2N)	Posttranslational modification, protein turnover, chaperones	NA	0.0669678	0.0846393	0.618049	2298	1518	2111	0.660574	0.71909	0.918625
COG2860	Uncharacterized membrane protein YeiH (YadS) (PDB:5WUC)	Function unknown	NA	1	0.230213	0.0318881	1077	1196	1940	1.11049	0.616495	1.8013
COG1910	Periplasmic molybdate-binding protein/domain (YvgK)	Inorganic ion transport and metabolism	NA	0.0669678	0.0846393	0.24905	3	1	7	0.333333	0.142857	2.33333
COG0725	ABC-type molybdate transport system, periplasmic Mo-binding protein ModA (ModA) (PDB:1AMF)	Inorganic ion transport and metabolism	Molybdopterin biosynthesis	0.954532	0.35761	0.35438	755	644	1120	0.85298	0.575	1.48344
COG4149	ABC-type molybdate transport system, permease component ModB (ModB)	Inorganic ion transport and metabolism	Molybdopterin biosynthesis	0.597056	0.535774	0.618049	777	531	947	0.683398	0.560718	1.21879
COG1977	Molybdopterin synthase sulfur carrier subunit MoaD (MoaD) (PDB:1FM0) (PUBMED:32239579)	Coenzyme transport and metabolism	Molybdopterin biosynthesis	0.597056	0.230213	0.482934	852	630	1065	0.739437	0.591549	1.25
COG0314	Molybdopterin synthase catalytic subunit MoaE (MoaE) (PDB:1FM0) (PUBMED:32239579)	Coenzyme transport and metabolism	Molybdopterin biosynthesis	0.954532	0.35761	0.0547177	704	727	1160	1.03267	0.626724	1.64773
COG1763	Molybdopterin-guanine dinucleotide biosynthesis protein (MobB) (PDB:1NP6) (PUBMED:32239579)	Coenzyme transport and metabolism	Molybdopterin biosynthesis	0.471976	1	0.0972635	269	529	461	1.96654	1.14751	1.71375
COG0303	Molybdopterin Mo-transferase (molybdopterin biosynthesis) (MoeA) (PDB:2NQU) (PUBMED:18801996;32239579)	Coenzyme transport and metabolism	Molybdopterin biosynthesis	1	0.0846393	0.0318881	760	802	1421	1.05526	0.564391	1.86974
COG0476	Molybdopterin or thiamine biosynthesis adenylyltransferase (ThiF) (PDB:1ZUD) (PUBMED:32239579)	Coenzyme transport and metabolism	Molybdopterin biosynthesis	0.597056	1	0.24905	2087	1823	1846	0.873503	0.987541	0.884523
COG0521	Molybdopterin biosynthesis enzyme MoaB/MogA (MoaB) (PDB:1DI6) (PUBMED:32239579)	Coenzyme transport and metabolism	Molybdopterin biosynthesis	0.954532	0.535774	0.482934	860	872	1062	1.01395	0.821092	1.23488
COG0746	Molybdopterin-guanine dinucleotide biosynthesis protein A (MobA) (PDB:1E5K) (PUBMED:32239579)	Coenzyme transport and metabolism	Molybdopterin biosynthesis	0.858008	0.35761	0.0972635	669	635	1338	0.949178	0.474589	2
COG0315	Molybdenum cofactor biosynthesis enzyme MoaC (MoaC) (PDB:1EKR) (PUBMED:32239579)	Coenzyme transport and metabolism	Molybdopterin biosynthesis	0.858008	0.230213	0.0318881	624	627	1101	1.00481	0.569482	1.76442
COG2896	GTP 3',8-cyclase (molybdenum cofactor biosynthesis protein MoaA) (MoaA) (PDB:1TV7)	Coenzyme transport and metabolism	Molybdopterin biosynthesis	0.858008	0.680576	0.0972635	665	678	1018	1.01955	0.666012	1.53083
COG1526	Formate dehydrogenase assembly factor FdhD, a sulfurtransferase (FdhD) (PDB:2PW9)	Energy production and conversion	NA	0.954532	0.35761	0.0318881	493	635	929	1.28803	0.683531	1.88438
COG5609	Na+-translocating membrane potential-generating system subunit MpsC, DUF2294 family (MpsC) (PUBMED:25448817)	Energy production and conversion	NA	0.0669678	0.0846393	0.35438	16	1	10	0.0625	0.1	0.625
COG3383	Predicted molibdopterin-dependent oxidoreductase YjgC (YjgC) (PDB:1AA6)	General function prediction only	NA	0.730433	0.854857	0.0318881	690	1490	1539	2.15942	0.968161	2.23043
COG2427	Uncharacterized conserved protein YjgD, DUF1641 family (YjgD)	Function unknown	NA	0.0669678	0.0846393	0.924108	70	28	68	0.4	0.411765	0.971429
COG0489	Fe-S cluster carrier ATPase, Mrp/ApbC/NBP35 family (Mrp) (PDB:2PH1) (PUBMED:18616280;19114487;31709520)	Cell cycle control, cell division, chromosome partitioning	NA	0.0919184	0.0846393	0.776139	1932	1310	2196	0.678054	0.596539	1.13665
COG4187	Arginine utilization protein RocB (RocB)	Amino acid transport and metabolism	NA	0.0669678	0.137954	0.482934	21	4	17	0.190476	0.235294	0.809524
COG1003	Glycine cleavage system protein P (pyridoxal-binding), C-terminal domain (GcvP2) (PDB:4LGL)	Amino acid transport and metabolism	Glycine cleavage	0.0669678	0.0846393	1	59	11	60	0.186441	0.183333	1.01695
COG0403	Glycine cleavage system protein P (pyridoxal-binding), N-terminal domain (GcvP1) (PDB:4LGL)	Amino acid transport and metabolism	Glycine cleavage	0.0919184	0.0846393	0.618049	52	15	71	0.288462	0.211268	1.36538
COG3829	RocR-type transcriptional regulator, contains PAS, AAA-type ATPase, and DNA-binding Fis domains (RocR)	Transcription!!!Signal transduction mechanisms	NA	0.858008	0.535774	0.0972635	535	727	929	1.35888	0.782562	1.73645
COG1508	DNA-directed RNA polymerase specialized sigma subunit, sigma54 homolog (RpoN) (PDB:5BYH)	Transcription	RNA polymerase	0.954532	0.680576	0.924108	987	822	1078	0.832827	0.762523	1.0922
COG3196	Colicin E2 tolerance protein CbrC, UPF0167 family (CbrC) (PUBMED:20418396)	General function prediction only	NA	0.730433	0.535774	0.0318881	32	80	132	2.5	0.606061	4.125
COG2329	Heme-degrading monooxygenase HmoA and related ABM domain proteins (HmoA) (PDB:1IUJ) (PUBMED:21873409)	Coenzyme transport and metabolism	NA	0.152301	0.966234	0.0318881	379	898	766	2.36939	1.17232	2.02111
COG0529	Adenylylsulfate kinase or related kinase (CysC) (PDB:2GKS)	Inorganic ion transport and metabolism	Cysteine biosynthesis	0.730433	0.854857	0.776139	332	472	351	1.42169	1.34473	1.05723
COG1108	ABC-type Mn2+/Zn2+ transport system, permease component (ZnuB)	Inorganic ion transport and metabolism	NA	0.954532	0.0846393	0.0318881	1708	1992	4022	1.16628	0.495276	2.3548
COG1121	ABC-type Mn2+/Zn2+ transport system, ATPase component (ZnuC)	Inorganic ion transport and metabolism	NA	1	0.0846393	0.0318881	1643	1727	3503	1.05113	0.493006	2.13208
COG0803	ABC-type Zn uptake system ZnuABC, Zn-binding component ZnuA (ZnuA) (PDB:1K0F)	Inorganic ion transport and metabolism	NA	0.597056	0.0846393	0.0318881	1571	1238	3166	0.788033	0.39103	2.01528
COG0655	Multimeric flavodoxin WrbA, includes NAD(P)H:quinone oxidoreductase (WrbA) (PDB:4DY4)	Energy production and conversion	NA	0.0669678	0.0846393	0.0972635	2481	1260	1973	0.50786	0.638621	0.795244
COG2207	AraC-type DNA-binding domain and AraC-containing proteins (AraC) (PDB:1BL0)	Transcription	NA	0.730433	0.35761	0.0318881	15179	13453	22258	0.88629	0.604412	1.46637
COG1001	Adenine deaminase (AdeC) (PDB:3NQB)	Nucleotide transport and metabolism	NA	0.347158	0.854857	0.0318881	221	480	512	2.17195	0.9375	2.31674
COG3871	General stress protein 26 (function unknown) (YzzA) (PDB:2I02)	Function unknown	NA	0.0919184	0.0846393	0.0972635	721	404	1303	0.560333	0.310054	1.80721
COG1825	Ribosomal protein L25 (general stress protein Ctc) (RplY) (PDB:1B75)	Translation, ribosomal structure and biogenesis	Ribosome 50S subunit	0.858008	0.0846393	0.0318881	941	808	1505	0.858661	0.536877	1.59936
COG0535	Radical SAM superfamily maturase, SkfB/NifB/PqqE family (SkfB) (PDB:6Q2P) (PUBMED:23282011)	Cell cycle control, cell division, chromosome partitioning!!!Coenzyme transport and metabolism	NA	0.858008	0.535774	0.24905	419	400	514	0.954654	0.77821	1.22673
COG2141	Flavin-dependent oxidoreductase, luciferase family (includes alkanesulfonate monooxygenase SsuD and methylene tetrahydromethanopterin reductase) (SsuD) (PDB:1BRL)	Coenzyme transport and metabolism!!!General function prediction only	Pyrimidine degradation	1	0.0846393	0.0318881	7035	7009	12617	0.996304	0.55552	1.79346
COG5646	Iron-binding protein Fra/YdhG, frataxin family (Fe-S cluster biosynthesis) (Fra) (PDB:2OC6)	Posttranslational modification, protein turnover, chaperones!!!Inorganic ion transport and metabolism	NA	0.471976	0.137954	0.0547177	490	430	964	0.877551	0.446058	1.96735
COG0861	Tellurite resistance membrane protein TerC (TerC)	Inorganic ion transport and metabolism	NA	1	0.535774	0.0318881	1665	1946	2652	1.16877	0.733786	1.59279
COG1528	Ferritin (FtnA) (PDB:1AEW) (PUBMED:24380371)	Inorganic ion transport and metabolism	NA	0.597056	0.535774	0.0318881	293	565	776	1.92833	0.728093	2.64846
COG3666	Transposase, IS1182 family	Mobilome: prophages, transposons	NA	0.152301	0.0846393	0.0972635	460	198	1234	0.430435	0.160454	2.68261
COG1454	Alcohol dehydrogenase, class IV (EutG) (PDB:6AHC)	Energy production and conversion	NA	0.597056	0.966234	0.157926	1763	3119	2787	1.76914	1.11912	1.58083
COG1609	DNA-binding transcriptional regulator, LacI/PurR family (PurR) (PDB:1BDH)	Transcription	NA	0.597056	0.680576	0.0318881	10241	16282	22987	1.58988	0.708313	2.24461
COG1690	RNA-splicing ligase RtcB, repairs tRNA damage (RtcB) (PDB:1UC2)	Translation, ribosomal structure and biogenesis	NA	0.954532	0.137954	0.0547177	470	391	931	0.831915	0.419979	1.98085
COG0524	Sugar or nucleoside kinase, ribokinase family (RbsK) (PDB:2QCV)	Carbohydrate transport and metabolism	Glycolysis	0.471976	0.535774	0.0318881	4168	7173	9598	1.72097	0.747343	2.30278
COG0066	3-isopropylmalate dehydratase small subunit (LeuD) (PDB:3Q3W)	Amino acid transport and metabolism	Isoleucine, leucine, valine biosynthesis	0.471976	0.0846393	0.0318881	1111	788	1650	0.709271	0.477576	1.48515
COG0065	Homoaconitase/3-isopropylmalate dehydratase large subunit (LeuC) (PDB:4KP1)	Amino acid transport and metabolism	Isoleucine, leucine, valine biosynthesis	0.597056	0.0846393	0.157926	1463	1043	1987	0.712919	0.524912	1.35817
COG0473	Isocitrate/isopropylmalate dehydrogenase (LeuB) (PDB:1GC9)	Energy production and conversion!!!Amino acid transport and metabolism	TCA cycle	0.347158	0.230213	0.776139	2497	1798	2326	0.720064	0.773001	0.931518
COG0119	Isopropylmalate/homocitrate/citramalate synthases (LeuA) (PDB:4JN6)	Amino acid transport and metabolism	Isoleucine, leucine, valine biosynthesis	0.597056	0.35761	0.618049	4163	3252	4473	0.781167	0.727029	1.07447
COG0059	Ketol-acid reductoisomerase (IlvC) (PDB:1NP3)	Amino acid transport and metabolism!!!Coenzyme transport and metabolism	Isoleucine, leucine, valine biosynthesis	0.347158	0.0846393	0.618049	1557	1044	1720	0.67052	0.606977	1.10469
COG0440	Acetolactate synthase, small subunit (IlvH) (PDB:2F1F)	Amino acid transport and metabolism	Isoleucine, leucine, valine biosynthesis	0.858008	0.535774	0.0318881	1074	1248	1686	1.16201	0.740214	1.56983
COG0028	Acetolactate synthase large subunit or other thiamine pyrophosphate-requiring enzyme (IlvB) (PDB:1BFD)	Amino acid transport and metabolism!!!Coenzyme transport and metabolism	Isoleucine, leucine, valine biosynthesis	0.954532	0.0846393	0.0318881	4124	4297	7206	1.04195	0.596309	1.74733
COG0129	Dihydroxyacid dehydratase/phosphogluconate dehydratase (IlvD) (PDB:2GP4)	Amino acid transport and metabolism!!!Carbohydrate transport and metabolism	Isoleucine, leucine, valine biosynthesis	0.858008	0.230213	0.0972635	2071	1899	2945	0.916948	0.644822	1.42202
COG0277	FAD/FMN-containing lactate dehydrogenase/glycolate oxidase (GlcD) (PDB:1AHU)	Energy production and conversion	NA	0.230206	0.137954	0.24905	4958	3646	6048	0.735377	0.602844	1.21985
COG3616	D-serine deaminase, pyridoxal phosphate-dependent (Dsd1) (PDB:3ANU)	Amino acid transport and metabolism	NA	0.954532	0.0846393	0.0318881	1032	968	2097	0.937984	0.461612	2.03198
COG2261	Uncharacterized membrane protein YeaQ/YmgE, transglycosylase-associated protein family (YeaQ)	General function prediction only	NA	0.730433	0.230213	0.0972635	1192	1002	1743	0.840604	0.574871	1.46225
COG2951	Membrane-bound lytic murein transglycosylase B (MltB) (PDB:1D0K)	Cell wall/membrane/envelope biogenesis	NA	0.597056	1	0.0547177	461	779	803	1.6898	0.970112	1.74187
COG1970	Large-conductance mechanosensitive channel (MscL) (PDB:2OAR)	Cell wall/membrane/envelope biogenesis	NA	0.730433	0.0846393	0.0318881	985	817	1557	0.829442	0.524727	1.58071
COG0626	Cystathionine beta-lyase/cystathionine gamma-synthase (MetC) (PDB:1CL1)	Amino acid transport and metabolism	Methionine biosynthesis	0.730433	0.535774	0.35438	3868	3436	4454	0.888314	0.771441	1.1515
COG2267	Lysophospholipase, alpha-beta hydrolase superfamily (PldB) (PDB:5O7G)	Lipid transport and metabolism	NA	0.858008	0.0846393	0.0318881	2760	2506	5557	0.907971	0.450963	2.01341
COG4194	Uncharacterized membrane protein, DUF1648 family	Function unknown	NA	0.0669678	0.535774	0.0318881	70	16	23	0.228571	0.695652	0.328571
COG0599	Uncharacterized conserved protein YurZ, alkylhydroperoxidase/carboxymuconolactone decarboxylase family (YurZ) (PDB:3BEY)	General function prediction only	NA	0.152301	0.854857	0.0318881	667	1718	1956	2.57571	0.878323	2.93253
COG0137	Argininosuccinate synthase (ArgG) (PDB:1J1Z)	Amino acid transport and metabolism	Arginine biosynthesis	0.597056	0.230213	0.0972635	1325	1093	2055	0.824906	0.531873	1.55094
COG1266	Membrane protease YdiL, CAAX protease family (YdiL)	Posttranslational modification, protein turnover, chaperones	NA	0.230206	0.0846393	0.0318881	1987	1061	3379	0.533971	0.313998	1.70055
COG0345	Pyrroline-5-carboxylate reductase (ProC) (PDB:3GT0) (PUBMED:22125496;26507882)	Amino acid transport and metabolism	Proline biosynthesis	0.954532	0.35761	0.0318881	1207	1508	2206	1.24938	0.68359	1.82767
COG1902	2,4-dienoyl-CoA reductase or related NADH-dependent reductase, Old Yellow Enzyme (OYE) family (FadH) (PDB:1BWK)	Energy production and conversion	NA	0.347158	0.535774	0.776139	3026	2384	3094	0.787839	0.770524	1.02247
COG4844	Uncharacterized conserved protein YuzB, UPF0349 family (YuzB)	Function unknown	NA	0.0753705	0.0855165	0.482934	33	2	43	0.0606061	0.0465116	1.30303
COG2112	Predicted Ser/Thr protein kinase	Signal transduction mechanisms	NA	0.0669678	0.854857	0.0318881	19	77	86	4.05263	0.895349	4.52632
COG0431	NAD(P)H-dependent FMN reductase (SsuE) (PDB:6DQI)	Energy production and conversion	NA	0.730433	0.0846393	0.0318881	2858	2156	4672	0.754374	0.461473	1.63471
COG1624	c-di-AMP synthetase, contains DisA_N domain (DisA) (PDB:2FB5)	Signal transduction mechanisms	NA	0.0669678	0.0846393	0.482934	243	84	348	0.345679	0.241379	1.4321
COG1234	Ribonuclease BN, tRNA processing enzyme (ElaC) (PDB:1WW1)	Translation, ribosomal structure and biogenesis	NA	0.230206	0.137954	0.924108	1165	764	1200	0.655794	0.636667	1.03004
COG0030	16S rRNA A1518 and A1519 N6-dimethyltransferase RsmA/KsgA/DIM1 (may also have DNA glycosylase/AP lyase activity) (RsmA) (PDB:1QYR)	Translation, ribosomal structure and biogenesis	16S rRNA modification	0.858008	0.137954	0.0318881	1649	1436	2353	0.870831	0.610285	1.42693
COG1492	Cobyric acid synthase (CobQ)	Coenzyme transport and metabolism	Cobalamine/B12 biosynthesis	0.0669678	0.966234	0.0318881	43	442	498	10.2791	0.88755	11.5814
COG2109	ATP:corrinoid adenosyltransferase (BtuR) (PDB:4HUT)	Coenzyme transport and metabolism	Cobalamine/B12 biosynthesis	0.0669678	0.966234	0.0318881	75	707	612	9.42667	1.15523	8.16
COG0007	Uroporphyrinogen-III methylase (siroheme synthase) (CysG) (PDB:1PJQ)	Coenzyme transport and metabolism	Cobalamine/B12 biosynthesis	0.152301	0.230213	0.482934	626	442	793	0.70607	0.557377	1.26677
COG1648	Siroheme synthase (precorrin-2 oxidase/ferrochelatase domain) (CysG2) (PDB:1PJQ)	Coenzyme transport and metabolism	Heme biosynthesis	0.0669678	0.854857	0.35438	317	156	207	0.492114	0.753623	0.652997
COG1797	Cobyrinic acid a,c-diamide synthase (CobB)	Coenzyme transport and metabolism	Cobalamine/B12 biosynthesis	0.0669678	1	0.0318881	49	436	393	8.89796	1.10941	8.02041
COG2073	Cobalamin biosynthesis protein CbiG (CbiG)	Coenzyme transport and metabolism	Cobalamine/B12 biosynthesis	0.0669678	0.966234	0.0318881	38	377	395	9.92105	0.95443	10.3947
COG2875	Precorrin-4 methylase (CobM) (PDB:4E16)	Coenzyme transport and metabolism	Cobalamine/B12 biosynthesis	0.0669678	1	0.0318881	39	436	423	11.1795	1.03073	10.8462
COG2243	Precorrin-2 methylase (CobF) (PDB:2QBU)	Coenzyme transport and metabolism	Cobalamine/B12 biosynthesis	0.0669678	1	0.0318881	41	510	455	12.439	1.12088	11.0976
COG1903	Cobalamin biosynthesis protein CbiD (cobalt-precorrin-5B C-methyltransferase) (CbiD) (PDB:1SR8)	Coenzyme transport and metabolism	Cobalamine/B12 biosynthesis	0.0669678	1	0.0318881	37	426	409	11.5135	1.04156	11.0541
COG2082	Precorrin-8X methylmutase CbiC/CobH (CobH) (PDB:1F2V)	Coenzyme transport and metabolism	Cobalamine/B12 biosynthesis	0.0669678	1	0.0318881	44	481	444	10.9318	1.08333	10.0909
COG2099	Precorrin-6x reductase (CobK) (PDB:4X7G)	Coenzyme transport and metabolism	Cobalamine/B12 biosynthesis	0.0669678	1	0.0318881	39	457	422	11.7179	1.08294	10.8205
COG3411	2Fe-2S ferredoxin (PDB:1M2D) (PUBMED:24421039)	Energy production and conversion	2Fe2S	0.597056	0.35761	0.24905	23	56	15	2.43478	3.73333	0.652174
COG0310	ABC-type Co2+ transport system, permease component (CbiM) (PDB:4M58) (PUBMED:25313401)	Inorganic ion transport and metabolism	NA	0.0669678	0.35761	0.0318881	29	275	551	9.48276	0.499093	19
COG1930	ABC-type cobalt transport system, periplasmic component (CbiN)	Inorganic ion transport and metabolism	NA	0.0669678	0.966234	0.0318881	18	261	246	14.5	1.06098	13.6667
COG0619	ECF-type transporter transmembrane protein EcfT (EcfT) (PDB:4HZU)	Coenzyme transport and metabolism	NA	1	0.0846393	0.0318881	1328	1337	2926	1.00678	0.456938	2.20331
COG1122	Energy-coupling factor transporter ATP-binding protein EcfA2 (EcfA2) (PDB:4HUQ)	Inorganic ion transport and metabolism!!!General function prediction only	NA	0.954532	0.137954	0.0318881	876	1026	1918	1.17123	0.534932	2.1895
COG1404	Serine protease, subtilisin family (AprE) (PDB:1SCJ)	Posttranslational modification, protein turnover, chaperones	NA	0.0919184	0.0846393	0.24905	2593	1545	2931	0.595835	0.527124	1.13035
COG0438	Glycosyltransferase involved in cell wall bisynthesis (RfaB) (PDB:2IV7)	Cell wall/membrane/envelope biogenesis	NA	0.230206	0.0846393	0.0318881	12320	8124	19304	0.659416	0.420845	1.56688
COG1086	NDP-sugar epimerase, includes UDP-GlcNAc-inverting 4,6-dehydratase FlaA1 and capsular polysaccharide biosynthesis protein EpsC (FlaA1) (PDB:2GN4)	Cell wall/membrane/envelope biogenesis!!!Posttranslational modification, protein turnover, chaperones	NA	0.0669678	0.0846393	0.0972635	535	288	892	0.538318	0.32287	1.66729
COG1091	dTDP-4-dehydrorhamnose reductase (RfbD) (PDB:1KBZ)	Cell wall/membrane/envelope biogenesis	NA	0.230206	0.0846393	0.157926	641	329	1139	0.513261	0.28885	1.77691
COG0502	Biotin synthase or related enzyme (BioB) (PDB:1R30)	Coenzyme transport and metabolism	Biotin biosynthesis	0.597056	0.137954	0.35438	916	750	1092	0.818777	0.686813	1.19214
COG0161	Adenosylmethionine-8-amino-7-oxononanoate aminotransferase (BioA) (PDB:1MLY)	Coenzyme transport and metabolism	Biotin biosynthesis	0.0919184	0.230213	0.924108	2719	1676	2381	0.616403	0.703906	0.87569
COG0132	Dethiobiotin synthetase (BioD) (PDB:1DTS)	Coenzyme transport and metabolism	Biotin biosynthesis	0.858008	0.854857	0.0318881	438	722	800	1.6484	0.9025	1.82648
COG0189	Glutathione synthase, LysX or RimK-type ligase, ATP-grasp superfamily (LysX) (PDB:1GLV)	Amino acid transport and metabolism!!!Coenzyme transport and metabolism!!!Translation, ribosomal structure and biogenesis!!!Secondary metabolites biosynthesis, transport and catabolism	Lysine biosynthesis	1	0.230213	0.0318881	986	1237	2279	1.25456	0.542782	2.31136
COG1748	Saccharopine dehydrogenase, NADP-dependent (Lys9) (PDB:1E5L)	Amino acid transport and metabolism	Lysine biosynthesis	0.858008	0.35761	0.0972635	655	685	892	1.0458	0.767937	1.36183
COG0019	Diaminopimelate decarboxylase (LysA) (PDB:1D7K)	Amino acid transport and metabolism	Lysine biosynthesis	0.152301	0.0846393	0.0318881	1997	1321	2801	0.661492	0.471617	1.4026
COG0835	Chemotaxis signal transduction protein CheW (CheW) (PDB:2QDL)	Signal transduction mechanisms	NA	0.954532	0.35761	0.0972635	570	601	1188	1.05439	0.505892	2.08421
COG2195	Di- or tripeptidase (PepD2) (PDB:2QYV)	Amino acid transport and metabolism	NA	0.597056	0.854857	0.0318881	567	1032	1145	1.82011	0.90131	2.0194
COG4799	Acetyl-CoA carboxylase, carboxyltransferase component (MmdA) (PDB:1OD2)	Lipid transport and metabolism	NA	0.730433	0.0846393	0.0318881	1483	1267	2783	0.854349	0.455264	1.8766
COG3185	4-hydroxyphenylpyruvate dioxygenase and related hemolysins (HppD)	Amino acid transport and metabolism!!!General function prediction only	NA	0.0669678	0.535774	0.776139	562	297	468	0.52847	0.634615	0.83274
COG4129	Uncharacterized membrane protein YgaE, UPF0421/DUF939 family (YgaE)	Function unknown	NA	0.230206	0.0846393	0.0318881	841	515	1668	0.612366	0.308753	1.98335
COG1703	GTPase of the G3E family (not a periplasmic protein kinase) (ArgK) (PDB:2QM7) (PUBMED:18950999)	Posttranslational modification, protein turnover, chaperones	NA	0.0669678	1	0.0318881	117	445	423	3.80342	1.05201	3.61538
COG1884	Methylmalonyl-CoA mutase, N-terminal domain/subunit (Sbm) (PDB:6OXC)	Lipid transport and metabolism	NA	0.0669678	0.0846393	0.24905	97	12	189	0.123711	0.0634921	1.94845
COG0022	Pyruvate/2-oxoglutarate/acetoin dehydrogenase complex, dehydrogenase (E1) component, beta subunit (AcoB) (PDB:2OZL)	Energy production and conversion	Pyruvate oxidation	0.347158	0.0846393	0.0318881	1423	1077	2766	0.756852	0.389371	1.94378
COG1071	TPP-dependent pyruvate or acetoin dehydrogenase subunit alpha (AcoA) (PDB:1DTW)	Energy production and conversion	Pyruvate oxidation	0.597056	0.0846393	0.0318881	1876	1554	3170	0.828358	0.490221	1.68977
COG1249	Dihydrolipoamide dehydrogenase (E3) component of pyruvate/2-oxoglutarate dehydrogenase complex or glutathione oxidoreductase (Lpd) (PDB:6QKG)	Energy production and conversion	Glycine cleavagePyruvate oxidation	0.954532	0.0846393	0.0318881	4084	3722	6629	0.911361	0.561472	1.62316
COG0334	Glutamate dehydrogenase/leucine dehydrogenase (GdhA) (PDB:1B3B) (PUBMED:24391520)	Amino acid transport and metabolism	Glutamine biosynthesis	0.730433	0.0846393	0.0547177	1825	1477	2609	0.809315	0.566117	1.42959
COG0584	Glycerophosphoryl diester phosphodiesterase (UgpQ) (PDB:1O1Z)	Lipid transport and metabolism	NA	0.954532	0.0846393	0.0318881	2466	2276	4060	0.922952	0.560591	1.64639
COG1315	Flagellar assembly protein FapA, interacts with EIIAGlc (FapA) (PUBMED:27218601)	Cell motility	NA	0.0669678	0.0846393	0.776139	19	3	19	0.157895	0.157895	1
COG5801	Stage 0 sporulation initiation regulator Spo0A (response regulator, REC-HTH domains) (Spo0A) (PDB:1LQ1) (PUBMED:3921963;3018427;3157992;9044256;3151993;2121995;12176382)	Cell cycle control, cell division, chromosome partitioning!!!Signal transduction mechanisms	NA	0.0753705	0.0855165	0.482934	15	2	22	0.133333	0.0909091	1.46667
COG5832	Stage IV sporulation protein SpoIVB, serine protease, degrades SpoIIQ, SpoIVFA (SpoIVB) (PUBMED:12940997;15292188)	Cell cycle control, cell division, chromosome partitioning!!!Posttranslational modification, protein turnover, chaperones	NA	0.0669678	0.137954	0.924108	16	3	17	0.1875	0.176471	1.0625
COG0497	DNA repair ATPase RecN (RecN) (PDB:4AD8)	Replication, recombination and repair	NA	0.597056	0.0846393	0.0318881	979	695	1953	0.709908	0.355863	1.99489
COG1438	Arginine repressor (ArgR) (PDB:1AOY)	Transcription	NA	0.730433	0.230213	0.0547177	411	436	844	1.06083	0.516588	2.05353
COG1189	Predicted rRNA methylase YqxC, contains S4 and FtsJ domains (YqxC) (PDB:3OPN)	Translation, ribosomal structure and biogenesis	NA	0.347158	0.0846393	0.0318881	473	387	1091	0.818182	0.35472	2.30655
COG1154	Deoxyxylulose-5-phosphate synthase (Dxs) (PDB:2O1S)	Coenzyme transport and metabolism!!!Lipid transport and metabolism	Pyridoxal phosphate biosynthesis	0.858008	0.0846393	0.0318881	894	766	1593	0.856823	0.480854	1.78188
COG0142	Geranylgeranyl pyrophosphate synthase (IspA) (PDB:2AZJ)	Coenzyme transport and metabolism	Isoprenoid biosynthesis	0.152301	0.0846393	0.0547177	3404	2411	4842	0.708284	0.497935	1.42244
COG1722	Exonuclease VII small subunit (XseB) (PDB:1VP7)	Replication, recombination and repair	NA	0.858008	0.0846393	0.0318881	866	796	1618	0.919169	0.491965	1.86836
COG1570	Exonuclease VII, large subunit (XseA)	Replication, recombination and repair	NA	0.858008	0.0846393	0.0318881	835	777	1499	0.930539	0.518346	1.79521
COG1968	Undecaprenyl pyrophosphate phosphatase (UppP) (PDB:5OON)	Lipid transport and metabolism	NA	0.858008	0.0846393	0.0318881	874	757	1667	0.866133	0.454109	1.90732
COG0190	5,10-methylene-tetrahydrofolate dehydrogenase/Methenyl tetrahydrofolate cyclohydrolase (FolD) (PDB:1A4I)	Coenzyme transport and metabolism	NA	0.347158	0.0846393	0.0318881	1328	1050	1684	0.790663	0.623515	1.26807
COG0781	Transcription antitermination protein NusB (NusB) (PDB:1EY1) (PUBMED:21652641)	Transcription	NA	0.597056	0.0846393	0.0547177	1140	850	1742	0.745614	0.487945	1.52807
COG4997	Predicted house-cleaning noncanonical NTP pyrophosphatase, all-alpha NTP-PPase (MazG) superfamily	General function prediction only	NA	0.230206	0.230213	0.482934	13	5	18	0.384615	0.277778	1.38462
COG4770	Acetyl/propionyl-CoA carboxylase, alpha subunit (PccA) (PDB:3U9S)	Lipid transport and metabolism	NA	0.347158	0.0846393	0.0318881	2198	1688	3680	0.767971	0.458696	1.67425
COG0511	Biotin carboxyl carrier protein (AccB) (PDB:1A6X)	Lipid transport and metabolism	Fatty acid biosynthesis	0.954532	0.535774	0.24905	804	790	1021	0.982587	0.773751	1.2699
COG5829	Stage III sporulation protein SpoIIIAH, component of the engulfment complex (SpoIIIAH) (PDB:3TUF) (PUBMED:18485064;18812514)	Cell cycle control, cell division, chromosome partitioning	NA	0.0669678	0.137954	0.924108	13	3	16	0.230769	0.1875	1.23077
COG5828	Stage III sporulation protein SpoIIIAG, component of the engulfment complex (SpoIIIAG)	Cell cycle control, cell division, chromosome partitioning	NA	0.0753705	0.0855165	0.924108	16	1	15	0.0625	0.0666667	0.9375
COG5826	Stage III sporulation protein SpoIIIAE, component of the engulfment complex (SpoIIIAE) (PUBMED:18820020)	Cell cycle control, cell division, chromosome partitioning	NA	0.0669678	0.0846393	0.924108	16	2	18	0.125	0.111111	1.125
COG5824	Stage III sporulation protein SpoIIIAC, component of the engulfment complex (SpoIIIAC)	Cell cycle control, cell division, chromosome partitioning	NA	0.471976	0.230213	0.24905	4	3	10	0.75	0.3	2.5
COG2070	NAD(P)H-dependent flavin oxidoreductase YrpB, nitropropane dioxygenase family (YrpB)	General function prediction only	NA	0.230206	0.0846393	0.776139	2502	1418	2707	0.566747	0.523827	1.08193
COG0231	Translation elongation factor P (EF-P)/translation initiation factor 5A (eIF-5A) (Efp) (PDB:1UEB)	Translation, ribosomal structure and biogenesis	Translation factors	0.954532	0.680576	0.0318881	1236	1378	1824	1.11489	0.755482	1.47573
COG0757	3-dehydroquinate dehydratase (AroQ) (PDB:1D0I)	Amino acid transport and metabolism	Aromatic amino acid biosynthesis	0.230206	0.0846393	0.157926	1154	742	1313	0.642981	0.565118	1.13778
COG3872	Uncharacterized conserved protein YqhQ, DUF1385 family (YqhQ)	Function unknown	NA	0.0753705	0.35761	0.776139	18	4	16	0.222222	0.25	0.888889
COG3279	DNA-binding response regulator, LytR/AlgR family (LytT) (PDB:3BS1)	Transcription!!!Signal transduction mechanisms	NA	0.730433	0.0846393	0.0318881	1656	1417	3885	0.855676	0.364736	2.34601
COG0327	Putative GTP cyclohydrolase 1 type 2, NIF3 family (NIF3) (PDB:3SY1) (PUBMED:24435797;26385509)	Coenzyme transport and metabolism	Folate biosynthesis	0.0669678	0.35761	0.0972635	1203	599	804	0.497922	0.745025	0.668329
COG0095	Lipoate-protein ligase A (LplA) (PDB:4TVW)	Coenzyme transport and metabolism	Lipoate biosynthesis	0.597056	0.0846393	0.24905	1560	1215	2029	0.778846	0.598817	1.30064
COG0607	Rhodanese-related sulfurtransferase (PspE) (PDB:1TQ1)	Inorganic ion transport and metabolism	Urea cycle	0.730433	0.680576	0.0318881	2189	3048	4019	1.39242	0.758398	1.836
COG2066	Glutaminase (GlsA) (PDB:1MKI)	Amino acid transport and metabolism	NA	0.954532	0.137954	0.0547177	962	877	1483	0.911642	0.591369	1.54158
COG1397	ADP-ribosylglycohydrolase (DraG) (PDB:1T5J)	Posttranslational modification, protein turnover, chaperones	NA	0.730433	0.680576	0.0318881	302	724	897	2.39735	0.807135	2.9702
COG2110	O-acetyl-ADP-ribose deacetylase (regulator of RNase III), contains Macro domain (YmdB) (PDB:1HJZ)	Translation, ribosomal structure and biogenesis	NA	0.471976	0.535774	0.0318881	316	546	773	1.72785	0.706339	2.4462
COG0404	Glycine cleavage system protein T (aminomethyltransferase) (GcvT) (PDB:2GAH) (PUBMED:25433025;25505271)	Amino acid transport and metabolism	Glycine cleavage	0.954532	0.0846393	0.0318881	942	1007	1711	1.069	0.588545	1.81635
COG0703	Shikimate kinase (AroK) (PDB:1E6C)	Amino acid transport and metabolism	Aromatic amino acid biosynthesis	0.858008	0.535774	0.0318881	1048	1512	2221	1.44275	0.680774	2.11927
COG4940	Competence protein ComGF (ComGF)	Mobilome: prophages, transposons	NA	0.152301	0.230213	0.776139	91	40	127	0.43956	0.314961	1.3956
COG2165	Type II secretory pathway, pseudopilin PulG (PulG) (PDB:1AY2)	Cell motility!!!Intracellular trafficking, secretion, and vesicular transport!!!Extracellular structures	NA	0.858008	0.854857	0.0547177	1147	2168	2631	1.89015	0.824021	2.29381
COG4537	Competence protein ComGC (ComGC)	Mobilome: prophages, transposons	NA	0.0919184	0.137954	0.776139	90	39	134	0.433333	0.291045	1.48889
COG1459	Type II secretory pathway, component PulF (PulF) (PDB:2VMA)	Cell motility!!!Intracellular trafficking, secretion, and vesicular transport!!!Extracellular structures	NA	0.471976	0.680576	0.0318881	619	1053	1426	1.70113	0.738429	2.30372
COG2804	Type II secretory pathway ATPase GspE/PulE or T4P pilus assembly pathway ATPase PilB (PulE) (PDB:4KSR)	Cell motility!!!Intracellular trafficking, secretion, and vesicular transport!!!Extracellular structures	NA	0.471976	0.854857	0.0318881	640	1254	1552	1.95938	0.80799	2.425
COG0162	Tyrosyl-tRNA synthetase (TyrS) (PDB:4OUD)	Translation, ribosomal structure and biogenesis	Aminoacyl-tRNA synthetases	0.347158	0.230213	0.776139	1729	1310	2030	0.757663	0.64532	1.17409
COG1368	Phosphoglycerol transferase MdoB/OpgB, AlkP superfamily (MdoB) (PDB:3LXQ)	Cell wall/membrane/envelope biogenesis	NA	0.230206	0.230213	0.924108	1358	726	1287	0.53461	0.564103	0.947717
COG4483	Uncharacterized conserved protein YqgQ, DUF910 family (YqgQ) (PDB:2NN4)	Function unknown	NA	0.0669678	0.0846393	0.776139	112	46	181	0.410714	0.254144	1.61607
COG0212	5-formyltetrahydrofolate cyclo-ligase (FAU1) (PDB:1SBQ)	Coenzyme transport and metabolism	NA	0.597056	0.0846393	0.0318881	1327	1018	1996	0.767144	0.51002	1.50414
COG0267	Ribosomal protein L33 (RpmG) (PDB:1VS6)	Translation, ribosomal structure and biogenesis	Ribosome 50S subunit	0.730433	0.0846393	0.0318881	1363	1037	2175	0.760822	0.476782	1.59574
COG1559	Endolytic transglycosylase MltG, terminates peptidoglycan polymerization (MltG) (PDB:2R1F) (PUBMED:26507882)	Cell wall/membrane/envelope biogenesis	NA	0.730433	0.0846393	0.0318881	977	807	1695	0.825998	0.476106	1.7349
COG0512	Anthranilate/para-aminobenzoate synthase component II (glutamine amidotransferase) (PabA) (PDB:1I1Q)	Amino acid transport and metabolism!!!Coenzyme transport and metabolism	Aromatic amino acid biosynthesis	0.471976	0.0846393	0.0547177	1278	918	1750	0.71831	0.524571	1.36933
COG0147	Anthranilate/para-aminobenzoate synthases component I (TrpE) (PDB:1I1Q)	Amino acid transport and metabolism!!!Coenzyme transport and metabolism	Aromatic amino acid biosynthesis	0.858008	0.0846393	0.0318881	1940	1615	2851	0.832474	0.566468	1.46959
COG0668	Small-conductance mechanosensitive channel (MscS) (PDB:2OAU)	Cell wall/membrane/envelope biogenesis	NA	1	0.230213	0.0318881	1832	2025	3613	1.10535	0.560476	1.97216
COG0704	Phosphate uptake regulator PhoU (PhoU) (PDB:1T8B)	Inorganic ion transport and metabolism	NA	1	0.0846393	0.0318881	828	876	1874	1.05797	0.467449	2.26329
COG1117	ABC-type phosphate transport system, ATPase component (PstB)	Inorganic ion transport and metabolism	NA	0.858008	0.0846393	0.0547177	1131	1073	2039	0.948718	0.526238	1.80283
COG0581	ABC-type phosphate transport system, permease component (PstA)	Inorganic ion transport and metabolism	NA	0.858008	0.0846393	0.0318881	1069	1028	1896	0.961646	0.542194	1.77362
COG0573	ABC-type phosphate transport system, permease component (PstC)	Inorganic ion transport and metabolism	NA	0.858008	0.0846393	0.0318881	999	967	1811	0.967968	0.533959	1.81281
COG0226	ABC-type phosphate transport system, periplasmic component (PstS) (PDB:2Q9T)	Inorganic ion transport and metabolism	NA	0.954532	0.0846393	0.0318881	1209	1227	2390	1.01489	0.513389	1.97684
COG0768	Cell division protein FtsI, peptidoglycan transpeptidase (Penicillin-binding protein 2) (FtsI) (PDB:6HZQ)	Cell cycle control, cell division, chromosome partitioning!!!Cell wall/membrane/envelope biogenesis	NA	0.954532	0.0846393	0.0318881	2133	2172	4135	1.01828	0.525272	1.93858
COG0605	Superoxide dismutase (SodA) (PDB:1AP5)	Inorganic ion transport and metabolism	NA	0.954532	0.535774	0.0972635	2156	2016	2761	0.935065	0.73017	1.28061
COG2839	Uncharacterized conserved protein YqgC, DUF456 family (YqgC)	Function unknown	NA	0.152301	0.137954	0.157926	122	69	210	0.565574	0.328571	1.72131
COG1283	Na+/phosphate symporter (NptA)	Inorganic ion transport and metabolism	NA	1	1	0.776139	601	610	592	1.01498	1.03041	0.985025
COG0821	4-hydroxy-3-methylbut-2-en-1-yl diphosphate synthase IspG/GcpE (IspG) (PDB:2Y0F)	Lipid transport and metabolism	Isoprenoid biosynthesis	0.858008	0.230213	0.0318881	716	814	1308	1.13687	0.622324	1.82682
COG5663	Uncharacterized conserved protein YqfW, HAD superfamily (YqfW)	General function prediction only	NA	0.597056	0.137954	0.0318881	9	5	28	0.555556	0.178571	3.11111
COG1253	Hemolysin-related protein, contains CBS domains, UPF0053 family (TlyC) (PDB:2NQW)	General function prediction only	NA	0.597056	0.0846393	0.0318881	3226	2662	5355	0.82517	0.497106	1.65995
COG0639	Diadenosine tetraphosphatase ApaH/serine/threonine protein phosphatase, PP2A family (ApaH) (PDB:1AUI)	Signal transduction mechanisms	NA	0.0669678	0.0846393	0.0318881	3479	2419	1113	0.695315	2.17341	0.31992
COG0109	Polyprenyltransferase (heme O synthase) (CyoE)	Coenzyme transport and metabolism!!!Lipid transport and metabolism	NA	0.597056	0.0846393	0.35438	1223	909	1474	0.743254	0.616689	1.20523
COG0400	Predicted esterase (YpfH)	General function prediction only	NA	0.954532	0.854857	0.0318881	1012	1190	1467	1.17589	0.811179	1.4496
COG3118	Chaperedoxin CnoX, contains thioredoxin-like and TPR-like domains, YbbN/TrxSC family (CnoX) (PDB:3QDN) (PUBMED:21498507;29754824)	Posttranslational modification, protein turnover, chaperones	NA	0.597056	0.230213	0.24905	4373	3872	5006	0.885433	0.773472	1.14475
COG1511	Uncharacterized membrane protein YhgE, phage infection protein (PIP) family (YhgE)	Function unknown	NA	0.0669678	0.0846393	0.0318881	1314	588	2500	0.447489	0.2352	1.90259
COG1215	Glycosyltransferase, catalytic subunit of cellulose synthase and poly-beta-1,6-N-acetylglucosamine synthase (BcsA) (PDB:4HG6)	Cell motility	NA	0.730433	0.0846393	0.0547177	3857	3249	5638	0.842365	0.576268	1.46176
COG5298	Predicted metal-dependent carbohydrate esterase YdaL, contains NodB-like catalytic (CE4) domain (YdaL)	General function prediction only	NA	1	0.535774	0.157926	5	4	11	0.8	0.363636	2.2
COG3405	Endo-1,4-beta-D-glucanase Y (BcsZ) (PDB:1CEM)	Carbohydrate transport and metabolism	NA	0.0919184	0.854857	0.0318881	158	665	624	4.20886	1.06571	3.94937
COG1932	Phosphoserine aminotransferase (SerC) (PDB:1BJN)	Coenzyme transport and metabolism!!!Amino acid transport and metabolism	Serine biosynthesis	0.347158	0.0846393	0.482934	1510	971	1727	0.643046	0.562247	1.14371
COG0735	Fe2+ or Zn2+ uptake regulation protein Fur/Zur (Fur) (PDB:1MZB)	Inorganic ion transport and metabolism	NA	0.597056	0.0846393	0.0318881	2262	1871	3772	0.827144	0.496023	1.66755
COG0648	Endonuclease IV (Nfo) (PDB:2NQH)	Replication, recombination and repair	NA	0.954532	0.966234	0.35438	414	501	459	1.21014	1.0915	1.1087
COG0513	Superfamily II DNA and RNA helicase (SrmB) (PDB:3RRM)	Replication, recombination and repair	NA	0.230206	0.966234	0.0972635	11493	9357	9249	0.814148	1.01168	0.804751
COG2156	K+-transporting ATPase, KdpC subunit (KdpC) (PDB:5MRW)	Inorganic ion transport and metabolism	NA	0.597056	0.0846393	0.157926	1011	734	1418	0.726014	0.51763	1.40257
COG2216	K+ transport ATPase, ATPase subunit KdpB (KdpB) (PDB:5MRW)	Inorganic ion transport and metabolism	NA	0.597056	0.230213	0.157926	1065	821	1472	0.770892	0.557745	1.38216
COG2060	K+-transporting ATPase, KdpA subunit (KdpA) (PDB:5MRW)	Inorganic ion transport and metabolism	NA	0.597056	0.35761	0.157926	1008	814	1339	0.80754	0.607916	1.32837
COG2205	K+-sensing histidine kinase KdpD (KdpD) (PDB:2KSF)	Signal transduction mechanisms	NA	0.858008	0.535774	0.0318881	1641	2163	3073	1.3181	0.703872	1.87264
COG0761	4-Hydroxy-3-methylbut-2-enyl diphosphate reductase IspH (IspH) (PDB:3DNF)	Lipid transport and metabolism	Isoprenoid biosynthesis	0.954532	0.137954	0.0318881	782	782	1396	1	0.560172	1.78517
COG4565	DNA-binding response regulator DpiB of citrate/malate metabolism (CitB)	Transcription!!!Signal transduction mechanisms	NA	0.597056	0.966234	0.0318881	606	1263	1428	2.08416	0.884454	2.35644
COG3290	Sensor histidine kinase DipB regulating citrate/malate metabolism (CitA)	Signal transduction mechanisms	NA	0.730433	0.535774	0.0318881	749	1199	1731	1.6008	0.692663	2.31108
COG1638	TRAP-type C4-dicarboxylate transport system, periplasmic component (DctP) (PDB:2CEX)	Carbohydrate transport and metabolism	NA	0.152301	0.854857	0.157926	3942	1388	1637	0.352106	0.847892	0.415271
COG1301	Na+/H+-dicarboxylate symporter (GltP) (PDB:1XFH)	Energy production and conversion	NA	1	0.680576	0.0972635	1772	1961	2527	1.10666	0.776019	1.42607
COG5460	Uncharacterized conserved protein, DUF2164 family	Function unknown	NA	0.0669678	0.966234	0.0318881	46	348	238	7.56522	1.46218	5.17391
COG2384	tRNA A22 N1-methylase (TrmK) (PDB:3KR9) (PUBMED:18420655)	Translation, ribosomal structure and biogenesis	tRNA modification	0.0669678	0.535774	0.924108	83	38	92	0.457831	0.413043	1.10843
COG2863	Cytochrome c553 (CytC553) (PDB:6Q2U)	Energy production and conversion	NA	0.152301	0.680576	0.0972635	1843	529	795	0.287032	0.665409	0.431362
COG0568	DNA-directed RNA polymerase, sigma subunit (sigma70/sigma32) (RpoD) (PDB:1SIG)	Transcription	RNA polymerase	0.858008	0.535774	0.0318881	1446	1920	2637	1.3278	0.7281	1.82365
COG0358	DNA primase (bacterial type) (DnaG) (PDB:3B39) (PUBMED:28128549)	Replication, recombination and repair	NA	1	0.0846393	0.0318881	1173	1119	2029	0.953964	0.551503	1.72975
COG1806	Regulator of PEP synthase PpsR, kinase-PPPase family (combines ADP:protein kinase and phosphorylase activities) (PpsR) (PDB:5D0N)	Signal transduction mechanisms	NA	0.730433	0.966234	0.482934	406	541	589	1.33251	0.918506	1.45074
COG0423	Glycyl-tRNA synthetase, class II (GRS1) (PDB:2PME)	Translation, ribosomal structure and biogenesis	Aminoacyl-tRNA synthetases	0.0669678	0.0846393	0.0547177	963	572	1312	0.593977	0.435976	1.36241
COG2206	HD-GYP domain, c-di-GMP phosphodiesterase class II (or its inactivated variant) (HDGYP) (PDB:5Z7C) (PUBMED:23475961)	Signal transduction mechanisms	NA	0.347158	0.535774	0.0318881	135	298	395	2.20741	0.75443	2.92593
COG1381	Recombinational DNA repair protein RecO (RecF pathway) (RecO) (PDB:1U5K)	Replication, recombination and repair	NA	0.858008	0.0846393	0.0318881	1031	901	1696	0.873909	0.53125	1.645
COG1159	GTPase Era, involved in 16S rRNA processing (Era) (PDB:1EGA)	Translation, ribosomal structure and biogenesis	NA	0.471976	0.0846393	0.0318881	1361	1042	2201	0.765614	0.473421	1.61719
COG0295	Cytidine deaminase (Cdd) (PDB:1AF2)	Nucleotide transport and metabolism	Pyrimidine salvage	0.471976	0.0846393	0.0318881	1036	837	1480	0.807915	0.565541	1.42857
COG0818	Diacylglycerol kinase (DgkA) (PDB:2KDC)	Lipid transport and metabolism	NA	0.954532	0.966234	0.35438	714	725	830	1.01541	0.873494	1.16246
COG0319	ssRNA-specific RNase YbeY, 16S rRNA maturation enzyme (YbeY) (PDB:1XM5) (PUBMED:17407324;23543739)	Translation, ribosomal structure and biogenesis	16S rRNA modification	0.730433	0.0846393	0.0318881	983	846	1709	0.860631	0.495026	1.73856
COG1480	Cyclic di-AMP-specific phosphodiesterase PgpH, HD superfamily (PgpH) (PUBMED:25583510)	Signal transduction mechanisms	NA	0.0669678	0.230213	0.618049	94	42	82	0.446809	0.512195	0.87234
COG1702	Phosphate starvation-inducible protein PhoH, predicted ATPase (PhoH) (PDB:3B85) (PUBMED:8444794;12762842)	Signal transduction mechanisms	NA	0.954532	0.137954	0.0318881	1052	1138	1912	1.08175	0.595188	1.81749
COG5872	Stage IV sporulation protein YqfD (YqfD)	Cell cycle control, cell division, chromosome partitioning	NA	0.0919184	0.137954	0.618049	15	4	20	0.266667	0.2	1.33333
COG4864	Uncharacterized conserved protein YqfA, UPF0365 family (YqfA)	Function unknown	NA	0.0669678	0.0846393	0.618049	25	4	35	0.16	0.114286	1.4
COG1030	Membrane-bound serine protease NfeD, ClpP class (NfeD) (PDB:2DEO)	Posttranslational modification, protein turnover, chaperones	NA	0.230206	0.0846393	0.0547177	24	18	45	0.75	0.4	1.875
COG0828	Ribosomal protein S21 (RpsU) (PDB:4V4H)	Translation, ribosomal structure and biogenesis	Ribosome 30S subunit	1	0.854857	0.0972635	568	638	870	1.12324	0.733333	1.53169
COG0168	Trk-type K+ transport system, membrane component (TrkG) (PDB:3PJZ)	Inorganic ion transport and metabolism	NA	0.0669678	0.0846393	0.0972635	1648	1101	2047	0.668083	0.53786	1.24211
COG0569	Trk/Ktr K+ transport system regulatory component TrkA/KtrA/KtrC, RCK domain (TrkA) (PDB:4XTT) (PUBMED:23815639;25957408;31868587;32095817)	Inorganic ion transport and metabolism!!!Signal transduction mechanisms	NA	0.0919184	0.0846393	0.0318881	1458	889	2582	0.609739	0.344307	1.77092
COG5883	Spore coat protein CotJB (CotJB) (PUBMED:7768848)	Cell cycle control, cell division, chromosome partitioning	NA	0.0669678	0.137954	0.482934	13	3	20	0.230769	0.15	1.53846
COG5882	Spore coat protein CotJA, required for the assembly of CotJC (CotJA) (PUBMED:7768848)	Cell cycle control, cell division, chromosome partitioning	NA	0.0669678	0.0846393	0.776139	16	2	19	0.125	0.105263	1.1875
COG0274	Deoxyribose-phosphate aldolase (DeoC) (PDB:1J2W)	Nucleotide transport and metabolism	NA	0.597056	0.0846393	0.0318881	776	1035	1984	1.33376	0.521673	2.5567
COG0621	tRNA A37 methylthiotransferase MiaB (MiaB) (PDB:4JC0) (PUBMED:17407324;20472640;20584901)	Translation, ribosomal structure and biogenesis	tRNA modification	0.858008	0.0846393	0.0318881	1586	1507	2546	0.950189	0.591909	1.6053
COG1385	16S rRNA U1498 N3-methylase RsmE (RsmE) (PDB:1NXZ)	Translation, ribosomal structure and biogenesis	16S rRNA modification	0.730433	0.0846393	0.0318881	1042	840	1986	0.806142	0.422961	1.90595
COG2264	Ribosomal protein L11 methylase PrmA (PrmA) (PDB:3GRZ)	Translation, ribosomal structure and biogenesis	NA	0.730433	0.854857	0.618049	1118	891	1014	0.796959	0.878698	0.906977
COG0484	DnaJ-class molecular chaperone with C-terminal Zn finger domain (DnaJ) (PDB:1BQ0)	Posttranslational modification, protein turnover, chaperones	NA	0.230206	0.966234	0.0547177	7159	5288	5078	0.738651	1.04135	0.709317
COG0443	Molecular chaperone DnaK (HSP70) (DnaK) (PDB:3I33)	Posttranslational modification, protein turnover, chaperones	NA	0.954532	0.535774	0.24905	4671	4349	3739	0.931064	1.16315	0.800471
COG0576	Molecular chaperone GrpE (heat shock protein HSP-70) (GrpE) (PDB:1DKG)	Posttranslational modification, protein turnover, chaperones	NA	0.471976	0.0846393	0.0972635	1266	959	1748	0.757504	0.548627	1.38073
COG1420	Transcriptional regulator of heat shock response (HrcA) (PDB:1STZ)	Transcription	NA	0.230206	0.0846393	0.0318881	696	452	1138	0.649425	0.397188	1.63506
COG0635	Coproporphyrinogen-III oxidase HemN (oxygen-independent) or related Fe-S oxidoreductase (HemN) (PDB:1OLT)	Coenzyme transport and metabolism	Heme biosynthesis	1	0.35761	0.0318881	1356	1555	2435	1.14676	0.638604	1.79572
COG2059	Chromate transport protein ChrA (ChrA)	Inorganic ion transport and metabolism	NA	0.0669678	0.0846393	0.0972635	1178	250	519	0.212224	0.481696	0.440577
COG2404	Oligoribonuclease NrnA/c-di-AMP phosphodiesterase DhhP, DHH superfamily (DhhP) (PDB:6MTZ) (PUBMED:19553197)	Translation, ribosomal structure and biogenesis!!!Signal transduction mechanisms	NA	0.597056	0.854857	0.157926	7	22	14	3.14286	1.57143	2
COG0654	2-polyprenyl-6-methoxyphenol hydroxylase and related FAD-dependent oxidoreductases (UbiH) (PDB:1BF3)	Coenzyme transport and metabolism!!!Energy production and conversion	Ubiquinone biosynthesis	0.858008	0.680576	0.482934	5388	4930	6215	0.914996	0.793242	1.15349
COG0076	Glutamate or tyrosine decarboxylase or a related PLP-dependent protein (GadA) (PDB:1XEY)	Amino acid transport and metabolism	Pantothenate/CoA biosynthesis	0.471976	0.137954	0.0972635	1551	1276	2111	0.822695	0.604453	1.36106
COG1610	Uncharacterized conserved protein YqeY, may have tRNA amino acid amidase activity (YqeY) (PDB:1NG6)	General function prediction only	NA	0.0669678	0.35761	0.618049	640	396	542	0.61875	0.730627	0.846875
COG3153	Predicted N-acetyltransferase YhbS (yhbS) (PDB:4ZBG)	General function prediction only	NA	0.471976	0.535774	0.0318881	1680	3144	4211	1.87143	0.746616	2.50655
COG2514	Catechol-2,3-dioxygenase (CatE)	Secondary metabolites biosynthesis, transport and catabolism	NA	0.471976	0.0846393	0.0318881	1084	846	1781	0.780443	0.475014	1.64299
COG3757	Lyzozyme M1 (1,4-beta-N-acetylmuramidase), GH25 family (Acm) (PDB:1H09)	Cell wall/membrane/envelope biogenesis	NA	0.954532	0.230213	0.24905	292	270	580	0.924658	0.465517	1.9863
COG1942	Phenylpyruvate tautomerase PptA, 4-oxalocrotonate tautomerase family (PptA) (PDB:1BJP)	Secondary metabolites biosynthesis, transport and catabolism	NA	1	0.680576	0.0972635	790	920	1224	1.16456	0.751634	1.54937
COG0481	Translation elongation factor EF-4, membrane-bound GTPase (LepA) (PDB:3DEG)	Translation, ribosomal structure and biogenesis	NA	0.597056	0.0846393	0.0318881	1166	1005	1663	0.861921	0.60433	1.42624
COG1835	Peptidoglycan/LPS O-acetylase OafA/YrhL, contains acyltransferase and SGNH-hydrolase domains (OafA)	Cell wall/membrane/envelope biogenesis	NA	0.858008	0.0846393	0.0318881	1535	1408	3320	0.917264	0.424096	2.16287
COG5819	Stage II sporulation protein SpoIIP, required for dissolution of the septal cell wall (SpoIIP)	Cell cycle control, cell division, chromosome partitioning	NA	0.0669678	0.0846393	0.24905	15	3	29	0.2	0.103448	1.93333
COG5911	Spore germination protease Gpr (Gpr) (PUBMED:1840582;8478323)	Cell cycle control, cell division, chromosome partitioning	NA	0.0753705	0.142076	0.482934	14	3	11	0.214286	0.272727	0.785714
COG0268	Ribosomal protein S20 (RpsT) (PDB:4V4H)	Translation, ribosomal structure and biogenesis	Ribosome 30S subunit	1	0.137954	0.0318881	817	817	1452	1	0.562672	1.77723
COG1466	DNA polymerase III, delta subunit (HolA) (PDB:3ZH9)	Replication, recombination and repair	NA	0.954532	0.0846393	0.0318881	922	888	1603	0.963124	0.553961	1.73861
COG2131	Deoxycytidylate deaminase (ComEB) (PDB:2HVV) (PUBMED:25746996;31954084)	Nucleotide transport and metabolism	NA	0.0669678	0.35761	0.776139	490	208	411	0.42449	0.506083	0.838776
COG2227	2-polyprenyl-3-methyl-5-hydroxy-6-metoxy-1,4-benzoquinol methylase (UbiG) (PDB:1BHJ)	Coenzyme transport and metabolism	Ubiquinone biosynthesis	0.858008	0.35761	0.0318881	2999	2969	4674	0.989997	0.635216	1.55852
COG0799	Ribosomal silencing factor RsfS, regulates association of 30S and 50S subunits (RsfS) (PDB:6SJ6)	Translation, ribosomal structure and biogenesis	NA	0.858008	0.0846393	0.0318881	953	795	1611	0.834208	0.493482	1.69045
COG1713	Diadenosine tetraphosphatase YqeK or a related HD superfamily phosphohydrolase (YqeK) (PDB:2OGI) (PUBMED:32152217)	Signal transduction mechanisms!!!General function prediction only	NA	0.152301	0.137954	0.482934	207	87	334	0.42029	0.260479	1.61353
COG1057	Nicotinate-nucleotide adenylyltransferase NadD (NadD) (PDB:1YUM)	Coenzyme transport and metabolism	NAD biosynthesis	0.471976	0.0846393	0.0318881	1237	1009	1775	0.815683	0.568451	1.43492
COG1534	RNA-binding protein YhbY (YhbY) (PDB:1JO0)	Translation, ribosomal structure and biogenesis	NA	0.858008	0.35761	0.0972635	529	511	908	0.965974	0.562775	1.71645
COG0169	Shikimate 5-dehydrogenase (AroE) (PDB:1NPD)	Amino acid transport and metabolism	Aromatic amino acid biosynthesis	0.597056	0.854857	0.0318881	1274	2275	2853	1.78571	0.797406	2.2394
COG1161	Ribosome biogenesis GTPase RbgA (RbgA) (PDB:6G14)	Translation, ribosomal structure and biogenesis	NA	0.597056	0.230213	0.0318881	1535	1147	630	0.747231	1.82063	0.410423
COG2179	Predicted phosphohydrolase YqeG, HAD superfamily (YqeG)	General function prediction only	NA	0.0669678	0.0846393	0.776139	167	80	259	0.479042	0.30888	1.5509
COG0688	Phosphatidylserine decarboxylase (Psd) (PDB:6L06)	Lipid transport and metabolism	Phospholipid biosynthesis	0.597056	0.966234	0.24905	1230	1044	983	0.84878	1.06205	0.799187
COG1183	Phosphatidylserine synthase (PssA)	Lipid transport and metabolism	NA	1	0.535774	1	793	739	959	0.931904	0.770594	1.20933
COG1191	DNA-directed RNA polymerase specialized sigma subunit (FliA) (PDB:1RP3)	Transcription	RNA polymerase	0.0669678	0.0846393	0.157926	698	370	929	0.530086	0.398278	1.33095
COG0775	Nucleoside phosphorylase/nucleosidase, includes 5'-methylthioadenosine/S-adenosylhomocysteine nucleosidase MtnN and futalosine hydrolase MqnB (MtnN) (PDB:1T8R) (PUBMED:18801996)	Nucleotide transport and metabolism!!!Coenzyme transport and metabolism	Menaquinone biosynthesis	0.730433	0.35761	0.618049	1425	1186	1706	0.832281	0.695193	1.19719
COG0782	Transcription elongation factor, GreA/GreB family (GreA) (PDB:1GRJ)	Transcription	NA	0.954532	0.35761	0.0318881	1739	1983	3172	1.14031	0.625158	1.82404
COG0572	Uridine kinase (Udk) (PDB:5B3F)	Nucleotide transport and metabolism	Pyrimidine salvage	0.0669678	0.0846393	1	1555	956	1606	0.614791	0.595268	1.0328
COG0826	23S rRNA C2501 and tRNA U34 5'-hydroxylation protein RlhA/YrrN/YrrO, U32 peptidase family (RlhA) (PDB:5D88) (PUBMED:31253794;31358606)	Translation, ribosomal structure and biogenesis	23S rRNA modification	0.730433	0.854857	0.0972635	907	1468	1539	1.61852	0.953866	1.6968
COG3906	Uncharacterized conserved protein YrzB, UPF0473 family (YrzB)	Function unknown	NA	0.0669678	0.0846393	0.35438	173	69	319	0.398844	0.216301	1.84393
COG0816	YqgF/RuvX protein, pre-16S rRNA maturation RNase/Holliday junction resolvase/anti-termination factor (YqgF) (PDB:1IV0) (PUBMED:25545592;26817626)	Translation, ribosomal structure and biogenesis!!!Replication, recombination and repair!!!Transcription	NA	0.858008	0.0846393	0.0318881	987	854	1714	0.865248	0.49825	1.73658
COG4472	Uncharacterized conserved protein, UPF0297 family (PDB:5US5)	Function unknown	NA	0.0669678	0.0846393	0.35438	114	46	197	0.403509	0.233503	1.72807
COG0013	Alanyl-tRNA synthetase (AlaS) (PDB:2ZZE)	Translation, ribosomal structure and biogenesis	Aminoacyl-tRNA synthetases	0.347158	0.0846393	0.0318881	1593	1289	2090	0.809165	0.616746	1.31199
COG0598	Mg2+ and Co2+ transporter CorA (CorA) (PDB:2BBH)	Inorganic ion transport and metabolism	NA	0.597056	0.966234	1	2713	2118	2541	0.780686	0.83353	0.936602
COG2368	Aromatic ring hydroxylase (YoaI) (PDB:1U8V)	Secondary metabolites biosynthesis, transport and catabolism	NA	0.0669678	1	0.0318881	69	694	526	10.058	1.31939	7.62319
COG0507	ATPase/5-3 helicase helicase subunit RecD of the DNA repair enzyme RecBCD (exonuclease V) (RecD) (PDB:1W36) (PUBMED:29901759;30601118)	Replication, recombination and repair	NA	0.730433	0.0846393	0.0318881	1462	1341	2338	0.917237	0.573567	1.59918
COG0106	Phosphoribosylformimino-5-aminoimidazole carboxamide ribonucleotide (ProFAR) isomerase (HisA) (PDB:4U28)	Amino acid transport and metabolism	Histidine biosynthesis	0.597056	0.0846393	0.0318881	1308	933	1894	0.713303	0.492608	1.44801
COG2357	ppGpp synthetase catalytic domain (RelA/SpoT-type nucleotidyltranferase) (YjbM) (PDB:5F2V)	Nucleotide transport and metabolism!!!Signal transduction mechanisms	NA	0.0669678	0.0846393	0.24905	787	293	1077	0.3723	0.272052	1.36849
COG0477	MFS family permease, includes anhydromuropeptide permease AmpG (ProP) (PUBMED:12426329)	Carbohydrate transport and metabolism!!!Amino acid transport and metabolism!!!Inorganic ion transport and metabolism!!!General function prediction only	NA	0.152301	0.137954	0.618049	6049	3718	5522	0.614647	0.673307	0.912878
COG0482	tRNA U34 2-thiouridine synthase MnmA/TrmU, contains the PP-loop ATPase domain (MnmA) (PDB:2HMA) (PUBMED:25825430)	Translation, ribosomal structure and biogenesis	tRNA modification	0.597056	0.0846393	0.0318881	1102	921	1603	0.835753	0.574548	1.45463
COG1104	Cysteine desulfurase/Cysteine sulfinate desulfinase IscS or related enzyme, NifS family (NifS) (PDB:4IXO) (PUBMED:22773787;25825430)	Amino acid transport and metabolism	NA	0.730433	0.0846393	0.0318881	1653	1401	2414	0.84755	0.580365	1.46038
COG2256	Replication-associated recombination protein RarA (DNA-dependent ATPase) (RarA) (PDB:3PVS)	Replication, recombination and repair	NA	0.347158	0.0846393	0.157926	1694	1247	2075	0.736128	0.600964	1.22491
COG1179	tRNA A37 threonylcarbamoyladenosine dehydratase (TcdA) (PDB:4D7A) (PUBMED:27913733)	Translation, ribosomal structure and biogenesis	tRNA modification	0.347158	0.680576	0.924108	946	727	867	0.768499	0.838524	0.91649
COG3589	Uncharacterized conserved protein, DUF871 domain (PDB:1X7F)	Function unknown	NA	0.0919184	0.35761	0.924108	223	100	221	0.44843	0.452489	0.991031
COG1455	Phosphotransferase system cellobiose-specific component IIC (CelB) (PDB:3QNQ)	Carbohydrate transport and metabolism	NA	0.347158	1	0.0972635	1084	2727	1982	2.51568	1.37588	1.82841
COG1447	Phosphotransferase system cellobiose-specific component IIA (CelC) (PDB:1E2A)	Carbohydrate transport and metabolism	NA	0.0919184	0.966234	0.0318881	361	1401	945	3.88089	1.48254	2.61773
COG1440	Phosphotransferase system cellobiose-specific component IIB (CelA) (PDB:1E2B)	Carbohydrate transport and metabolism	NA	0.152301	1	0.0318881	563	2027	1760	3.60036	1.1517	3.12611
COG2188	DNA-binding transcriptional regulator, GntR family (MngR) (PDB:2WV0)	Transcription	NA	0.954532	0.535774	0.0547177	3586	4021	5498	1.12131	0.731357	1.53318
COG0173	Aspartyl-tRNA synthetase (AspS) (PDB:1C0A)	Translation, ribosomal structure and biogenesis	Aminoacyl-tRNA synthetases	0.730433	0.0846393	0.0318881	1236	1068	1819	0.864078	0.587136	1.47168
COG0124	Histidyl-tRNA synthetase (HisS) (PDB:1KMM)	Translation, ribosomal structure and biogenesis	Aminoacyl-tRNA synthetases	0.730433	0.0846393	0.0318881	1233	1084	1813	0.879157	0.597904	1.4704
COG1288	Predicted membrane transporter YfcC, affects glyoxylate shunt (YfcC) (PUBMED:24513124)	General function prediction only	NA	0.0669678	0.854857	0.0318881	435	112	119	0.257471	0.941176	0.273563
COG1490	D-aminoacyl-tRNA deacylase (Dtd) (PDB:1J7G) (PUBMED:10918062;16902403;24302572)	Translation, ribosomal structure and biogenesis	NA	0.858008	0.535774	0.482934	779	714	1054	0.91656	0.677419	1.35302
COG0317	(p)ppGpp synthase/hydrolase, HD superfamily (SpoT) (PDB:1TDJ)	Signal transduction mechanisms!!!Transcription	NA	1	0.35761	0.0318881	1404	1583	2572	1.12749	0.615474	1.83191
COG2313	Pseudouridine-5'-phosphate glycosidase (pseudoU degradation) (PsuG) (PDB:1VKM) (PUBMED:18591240)	Nucleotide transport and metabolism	NA	0.347158	0.854857	0.482934	195	345	238	1.76923	1.44958	1.22051
COG0503	Adenine/guanine phosphoribosyltransferase or related PRPP-binding protein (Apt) (PDB:1QB7)	Nucleotide transport and metabolism	Purine salvage	0.730433	0.137954	0.0547177	1820	1526	2609	0.838462	0.584898	1.43352
COG0159	Tryptophan synthase alpha chain (TrpA) (PDB:6HUL)	Amino acid transport and metabolism	Aromatic amino acid biosynthesis	0.730433	0.0846393	0.0318881	903	768	1643	0.850498	0.467438	1.81949
COG0133	Tryptophan synthase beta chain (TrpB) (PDB:2DH5)	Amino acid transport and metabolism	Aromatic amino acid biosynthesis	0.0919184	0.0846393	0.0972635	1491	952	2004	0.638498	0.47505	1.34406
COG0135	Phosphoribosylanthranilate isomerase (TrpF) (PDB:1DL3)	Amino acid transport and metabolism	Aromatic amino acid biosynthesis	0.0669678	0.0846393	0.776139	1022	507	943	0.496086	0.537646	0.922701
COG0134	Indole-3-glycerol phosphate synthase (TrpC) (PDB:6BMA)	Amino acid transport and metabolism	Aromatic amino acid biosynthesis	0.0669678	0.0846393	0.0318881	1059	533	1557	0.503305	0.342325	1.47025
COG0547	Anthranilate phosphoribosyltransferase, glycosyltransferase domain (TrpD) (PDB:1KGZ)	Amino acid transport and metabolism	Aromatic amino acid biosynthesis	0.471976	0.0846393	0.0972635	1302	984	1719	0.75576	0.572426	1.32028
COG5841	Stage V sporulation protein SpoVB/SpoIIIF, required for spore cortex synthesis (SpoVB) (PUBMED:1744050)	Cell cycle control, cell division, chromosome partitioning	NA	0.0669678	0.0846393	0.618049	259	92	356	0.355212	0.258427	1.37452
COG1862	Protein translocase subunit YajC (YajC)	Intracellular trafficking, secretion, and vesicular transport	NA	0.858008	0.0846393	0.0318881	1000	855	1733	0.855	0.493364	1.733
COG0343	Queuine/archaeosine tRNA-ribosyltransferase (Tgt) (PDB:1XW8) (PUBMED:15805528)	Translation, ribosomal structure and biogenesis	tRNA modification	0.858008	0.680576	0.24905	836	769	1070	0.919856	0.718692	1.2799
COG0809	S-adenosylmethionine:tRNA-ribosyltransferase-isomerase (queuine synthetase) (QueA) (PDB:1VKY)	Translation, ribosomal structure and biogenesis	tRNA modification	0.858008	0.535774	0.0972635	666	679	885	1.01952	0.767232	1.32883
COG2255	Holliday junction resolvasome RuvABC, ATP-dependent DNA helicase subunit RuvB (RuvB) (PDB:1HQC)	Replication, recombination and repair	NA	0.858008	0.0846393	0.0318881	923	818	1871	0.886241	0.437199	2.02709
COG0632	Holliday junction resolvasome RuvABC DNA-binding subunit (RuvA) (PDB:1BDX)	Replication, recombination and repair	NA	0.730433	0.0846393	0.0318881	867	723	1490	0.83391	0.485235	1.71857
COG1388	LysM repeat (LysM) (PDB:1E0G)	Cell wall/membrane/envelope biogenesis	NA	0.347158	0.0846393	0.0318881	581	408	1190	0.702238	0.342857	2.04819
COG1827	Transcriptional regulator of NAD metabolism, contains HTH and 3H domains (NiaR) (PDB:1J5Y)	Transcription!!!Coenzyme transport and metabolism	NA	0.0669678	0.854857	0.0972635	126	38	65	0.301587	0.584615	0.515873
COG3011	Predicted thiol-disulfide oxidoreductase YuxK, DCC family (YuxK) (PUBMED:15236740)	General function prediction only	NA	0.597056	0.0846393	0.0318881	221	170	588	0.769231	0.289116	2.66063
COG0077	Prephenate dehydratase (PheA2) (PDB:1PHZ)	Amino acid transport and metabolism	Aromatic amino acid biosynthesis	0.152301	0.0846393	0.0318881	649	414	1191	0.637904	0.347607	1.83513
COG4492	ACT domain-containing protein, UPF0735 family (PheB)	General function prediction only	NA	0.347158	0.142076	0.776139	15	6	18	0.4	0.333333	1.2
COG0536	GTPase involved in cell partioning and DNA repair (Obg) (PDB:1LNZ)	Cell cycle control, cell division, chromosome partitioning!!!Replication, recombination and repair	NA	0.597056	0.0846393	0.0318881	1267	1090	1879	0.8603	0.580096	1.48303
COG5802	Stage 0 sporulation initiation phosphotransferase Spo0B (Spo0B) (PDB:1IXM) (PUBMED:3918016;2537815;6438629;9809070;10997904;9726997)	Cell cycle control, cell division, chromosome partitioning!!!Signal transduction mechanisms	NA	0.0669678	0.0846393	0.924108	15	3	18	0.2	0.166667	1.2
COG0211	Ribosomal protein L27 (RpmA) (PDB:1VS6)	Translation, ribosomal structure and biogenesis	Ribosome 50S subunit	0.730433	0.0846393	0.0547177	1201	994	1801	0.827644	0.551916	1.49958
COG2868	Uncharacterized conserved protein YsxB, DUF464 family (YsxB) (PDB:1S12)	Function unknown	NA	0.152301	0.535774	0.618049	71	36	60	0.507042	0.6	0.84507
COG0261	Ribosomal protein L21 (RplU) (PDB:1VS6)	Translation, ribosomal structure and biogenesis	Ribosome 50S subunit	0.954532	0.137954	0.0547177	949	917	1620	0.96628	0.566049	1.70706
COG1994	Zn-dependent protease (includes sporulation protein SpoIVFB) (SpoIVFB) (PDB:3B4R)	Posttranslational modification, protein turnover, chaperones	NA	0.0669678	0.0846393	0.924108	300	60	283	0.2	0.212014	0.943333
COG0739	Murein DD-endopeptidase MepM and murein hydrolase activator NlpD, contains LysM domain (NlpD) (PDB:2GU1)	Cell wall/membrane/envelope biogenesis	NA	0.471976	0.0846393	0.0318881	3937	2878	6105	0.731013	0.471417	1.55067
COG2894	Septum site-determining ATPase MinD (MinD) (PDB:4V02)	Cell cycle control, cell division, chromosome partitioning	NA	0.954532	1	0.35438	296	387	374	1.30743	1.03476	1.26351
COG0850	Septum site-determining protein MinC (MinC) (PDB:1HF2)	Cell cycle control, cell division, chromosome partitioning	NA	0.954532	1	0.776139	354	383	376	1.08192	1.01862	1.06215
COG2891	Cell shape-determining protein MreD (MreD)	Cell wall/membrane/envelope biogenesis	NA	1	0.854857	0.618049	391	475	465	1.21483	1.02151	1.18926
COG1792	Cell shape-determining protein MreC (MreC) (PDB:2J5U)	Cell cycle control, cell division, chromosome partitioning!!!Cytoskeleton	NA	0.730433	0.680576	0.618049	591	543	713	0.918782	0.761571	1.20643
COG1077	Cell shape-determining ATPase MreB, actin-like superfamily (MreB) (PDB:1JCE)	Cell cycle control, cell division, chromosome partitioning!!!Cytoskeleton	NA	0.858008	0.35761	0.0972635	527	563	898	1.06831	0.626949	1.70398
COG2003	DNA repair protein RadC, contains a helix-hairpin-helix DNA-binding motif (RadC) (PDB:2QLC) (PUBMED:9695921)	Replication, recombination and repair	NA	0.730433	0.535774	0.776139	933	791	1056	0.847803	0.749053	1.13183
COG0424	7-methyl-GTP pyrophosphatase and related NTP pyrophosphatases, Maf/HAM1 superfamily (Maf) (PDB:2P5X) (PUBMED:24210219)	Secondary metabolites biosynthesis, transport and catabolism	NA	0.858008	0.535774	0.0318881	1520	1527	2086	1.00461	0.732023	1.37237
COG0285	Folylpolyglutamate synthase/Dihydropteroate synthase (FolC) (PDB:1W78)	Coenzyme transport and metabolism	Folate biosynthesis	0.347158	0.0846393	0.0547177	1609	1259	2071	0.782474	0.607919	1.28713
COG0525	Valyl-tRNA synthetase (ValS) (PDB:1GAX)	Translation, ribosomal structure and biogenesis	Aminoacyl-tRNA synthetases	0.858008	0.0846393	0.0318881	1334	1184	1953	0.887556	0.606247	1.46402
COG3427	Carbon monoxide dehydrogenase subunit CoxG (CoxG) (PDB:2NS9)	Energy production and conversion	NA	0.347158	0.680576	0.482934	349	162	228	0.464183	0.710526	0.653295
COG0113	Delta-aminolevulinic acid dehydratase, porphobilinogen synthase (HemB) (PDB:1I8J)	Coenzyme transport and metabolism	Heme biosynthesis	1	0.0846393	0.0318881	1165	1125	1701	0.965665	0.661376	1.46009
COG1587	Uroporphyrinogen-III synthase (HemD) (PDB:1JR2)	Coenzyme transport and metabolism	Heme biosynthesis	0.858008	0.0846393	0.0318881	927	853	1678	0.920173	0.508343	1.81014
COG0181	Porphobilinogen deaminase (HemC) (PDB:1AH5)	Coenzyme transport and metabolism	Heme biosynthesis	0.858008	0.0846393	0.0547177	1180	1075	1695	0.911017	0.634218	1.43644
COG0373	Glutamyl-tRNA reductase (HemA) (PDB:2XOE)	Coenzyme transport and metabolism	Heme biosynthesis	0.471976	0.0846393	0.0318881	1009	687	1783	0.680872	0.385306	1.7671
COG1240	vWFA (von Willebrand factor type A) domain of Mg and Co chelatases (ChlD)	Coenzyme transport and metabolism	NA	0.471976	0.0846393	0.0318881	812	646	1894	0.795567	0.341077	2.33251
COG0218	GTP-binding protein EngB required for normal cell division (EngB) (PDB:5UCV)	Cell cycle control, cell division, chromosome partitioning	NA	0.858008	0.680576	0.482934	952	868	1116	0.911765	0.777778	1.17227
COG0466	ATP-dependent Lon protease, bacterial type (Lon) (PDB:6ON2)	Posttranslational modification, protein turnover, chaperones	NA	0.858008	0.854857	0.924108	1097	986	1072	0.898815	0.919776	0.977211
COG1219	ATP-dependent protease Clp, ATPase subunit ClpX (ClpX) (PDB:3HTE)	Posttranslational modification, protein turnover, chaperones	NA	0.954532	0.0846393	0.0318881	1136	1052	1840	0.926056	0.571739	1.61972
COG0544	FKBP-type peptidyl-prolyl cis-trans isomerase (trigger factor) (Tig) (PDB:5OWI)	Posttranslational modification, protein turnover, chaperones	NA	0.954532	0.0846393	0.0318881	1023	961	1907	0.939394	0.503933	1.86413
COG4235	Cytochrome c-type biogenesis protein CcmH/NrfG (NrfG)	Energy production and conversion!!!Posttranslational modification, protein turnover, chaperones	NA	0.230206	0.230213	0.776139	436	253	500	0.580275	0.506	1.14679
COG2133	Glucose/arabinose dehydrogenase, beta-propeller fold (YliI) (PDB:1C9U)	Carbohydrate transport and metabolism	NA	0.954532	0.0846393	0.0318881	747	1028	2064	1.37617	0.498062	2.76305
COG1720	tRNA (Thr-GGU) A37 N6-methylase (TrmO) (PDB:1XQB) (PUBMED:22905870)	Translation, ribosomal structure and biogenesis	tRNA modification	0.0669678	0.854857	0.0318881	66	465	457	7.04545	1.01751	6.92424
COG3081	dsDNA-binding nucleoid-associated protein YejK/NdpA (NdpA) (PUBMED:24043617)	Replication, recombination and repair	NA	0.347158	0.854857	0.0318881	167	385	409	2.30539	0.94132	2.4491
COG2409	Predicted lipid transporter YdfJ, MMPL/SSD domain, RND superfamily (YdfJ) (PUBMED:10694977;15941986)	General function prediction only	NA	0.152301	0.0846393	0.0318881	1511	832	3246	0.550629	0.256315	2.14825
COG3208	Surfactin synthase thioesterase subunit (GrsT) (PDB:6VAP)	Secondary metabolites biosynthesis, transport and catabolism	NA	0.0669678	1	0.0318881	39	255	230	6.53846	1.1087	5.89744
COG2091	Phosphopantetheinyl transferase (Sfp) (PDB:1QR0)	Coenzyme transport and metabolism	NA	0.954532	0.680576	0.618049	561	567	584	1.0107	0.97089	1.041
COG4512	Accessory gene regulator protein AgrB (AgrB)	Transcription!!!Signal transduction mechanisms	NA	0.0753705	0.966234	0.0318881	38	3	3	0.0789474	1	0.0789474
COG2972	Sensor histidine kinase YesM (YesM)	Signal transduction mechanisms	NA	0.597056	0.966234	0.24905	464	358	288	0.771552	1.24306	0.62069
COG2310	Stress response protein SCP2 (TerZ) (PDB:2QNG)	Signal transduction mechanisms	NA	0.0669678	0.0846393	0.24905	209	43	297	0.205742	0.144781	1.42105
COG3361	Uncharacterized conserved protein YqjF, DUF2071 family (YqjF)	Function unknown	NA	0.0669678	0.0846393	1	213	18	307	0.084507	0.0586319	1.44131
COG0397	Protein adenylyltransferase (AMPylase) SelO/YdiU (selenoprotein O) (SelO) (PDB:6EAC) (PUBMED:30270044)	Posttranslational modification, protein turnover, chaperones	NA	0.471976	0.966234	0.157926	784	606	586	0.772959	1.03413	0.747449
COG0127	Inosine/xanthosine triphosphate pyrophosphatase, all-alpha NTP-PPase family (RdgB) (PDB:1B78)	Nucleotide transport and metabolism	NA	1	0.0846393	0.0318881	1150	1191	1985	1.03565	0.6	1.72609
COG0689	Ribonuclease PH (Rph) (PDB:1UDO)	Translation, ribosomal structure and biogenesis	NA	0.597056	0.0846393	0.0547177	1320	1103	1827	0.835606	0.603722	1.38409
COG0796	Glutamate racemase (MurI) (PDB:1B73)	Cell wall/membrane/envelope biogenesis	Mureine biosynthesis	0.858008	0.0846393	0.0318881	998	858	1826	0.859719	0.46988	1.82966
COG5905	Spore transcriptional regulator GerE (stand-alone HTH domain) (GerE) (PDB:1FSE) (PUBMED:3114423;8969504;2474075;11243786)	Cell cycle control, cell division, chromosome partitioning!!!Transcription	NA	0.0669678	0.137954	0.924108	31	6	27	0.193548	0.222222	0.870968
COG0479	Succinate dehydrogenase/fumarate reductase, Fe-S protein subunit (SdhB/FrdB) (PDB:6LUM)	Energy production and conversion	TCA cycle	0.858008	0.535774	0.0318881	1158	1431	1954	1.23575	0.732344	1.68739
COG1053	Succinate dehydrogenase/fumarate reductase, flavoprotein subunit (SdhA) (PDB:1KF6)	Energy production and conversion	TCA cycle	0.858008	0.854857	0.0318881	2218	2924	3603	1.3183	0.811546	1.62444
COG2009	Succinate dehydrogenase/fumarate reductase, cytochrome b subunit (SdhC) (PDB:2WU2) (PUBMED:18511537)	Energy production and conversion	NA	0.858008	0.535774	0.0318881	837	846	1139	1.01075	0.742757	1.36081
COG1719	Predicted hydrocarbon binding protein, contains 4VR domain (PDB:2OSD)	General function prediction only	NA	0.0669678	0.137954	0.482934	223	38	151	0.170404	0.251656	0.67713
COG2025	Electron transfer flavoprotein, alpha subunit FixB (FixB) (PDB:1EFP)	Energy production and conversion	NA	0.230206	0.0846393	0.0547177	1115	720	1483	0.64574	0.485502	1.33004
COG2086	Electron transfer flavoprotein, alpha and beta subunits (FixA) (PDB:5OL2)	Energy production and conversion	NA	0.347158	0.0846393	0.0972635	1102	794	1456	0.720508	0.54533	1.32123
COG3766	Uncharacterized membrane protein YjfL, UPF0719 family (YjfL)	Function unknown	NA	0.0669678	0.137954	0.924108	38	9	38	0.236842	0.236842	1
COG1193	dsDNA-specific endonuclease/ATPase MutS2 (MutS2)	Replication, recombination and repair	NA	0.0669678	0.0846393	0.35438	336	118	548	0.35119	0.215328	1.63095
COG1286	Colicin V production accessory protein CvpA, regulator of purF expression and biofilm formation (CvpA) (PUBMED:27795353)	Nucleotide transport and metabolism!!!Cell wall/membrane/envelope biogenesis	NA	0.954532	0.854857	0.0547177	431	613	701	1.42227	0.874465	1.62645
COG3027	Cell division protein ZapA, inhibits GTPase activity of FtsZ (ZapA) (PDB:1T3U)	Cell cycle control, cell division, chromosome partitioning	NA	0.954532	0.854857	0.0972635	525	610	849	1.1619	0.718492	1.61714
COG1039	Ribonuclease HIII (RnhC) (PDB:2D0A)	Replication, recombination and repair	NA	0.347158	0.230213	0.482934	81	44	130	0.54321	0.338462	1.60494
COG0016	Phenylalanyl-tRNA synthetase alpha subunit (PheS) (PDB:3L4G)	Translation, ribosomal structure and biogenesis	Aminoacyl-tRNA synthetases	0.347158	0.0846393	0.0547177	1491	1164	1920	0.780684	0.60625	1.28773
COG0566	tRNA G18 (ribose-2'-O)-methylase SpoU (SpoU) (PDB:1GZ0)	Translation, ribosomal structure and biogenesis	tRNA modification	0.730433	0.0846393	0.0318881	3664	3069	6178	0.837609	0.496763	1.68614
COG5855	Small acid-soluble spore protein SspH/YfjU (SspH) (PUBMED:9852018;10333516)	Cell cycle control, cell division, chromosome partitioning	NA	0.0669678	0.0846393	0.0547177	28	0	9	0	0	0.321429
COG5856	Small acid-soluble spore protein SspI (SspI) (PUBMED:8969504;9852018;10806362)	Cell cycle control, cell division, chromosome partitioning	NA	0.230206	0.137954	0.776139	13	3	12	0.230769	0.25	0.923077
COG0078	Ornithine carbamoyltransferase (ArgF) (PDB:1A1S)	Amino acid transport and metabolism	Arginine biosynthesis	0.954532	0.137954	0.0318881	1340	1366	2196	1.0194	0.62204	1.63881
COG1363	Putative aminopeptidase FrvX (FrvX) (PDB:1VHE)	Amino acid transport and metabolism!!!Carbohydrate transport and metabolism	NA	0.347158	0.230213	1	307	202	462	0.65798	0.437229	1.50489
COG3326	Uncharacterized membrane protein YsdA, DUF1294 family (YsdA)	Function unknown	NA	0.597056	0.680576	0.0318881	150	306	390	2.04	0.784615	2.6
COG0292	Ribosomal protein L20 (RplT) (PDB:1VS6) (PUBMED:30270044)	Translation, ribosomal structure and biogenesis	Ribosome 50S subunit	1	0.0846393	0.0318881	872	848	1498	0.972477	0.566088	1.71789
COG0291	Ribosomal protein L35 (RpmI) (PDB:1VS6) (PUBMED:28373563)	Translation, ribosomal structure and biogenesis	Ribosome 50S subunit	0.730433	0.0846393	0.0318881	894	776	1511	0.868009	0.513567	1.69016
COG0290	Translation initiation factor IF-3 (InfC) (PDB:2IFE)	Translation, ribosomal structure and biogenesis	Translation factors	0.730433	0.0846393	0.0318881	994	787	1697	0.791751	0.46376	1.70724
COG1484	DNA replication protein DnaC (DnaC) (PDB:2QGZ)	Replication, recombination and repair	NA	0.471976	0.535774	0.0972635	349	510	623	1.46132	0.81862	1.7851
COG3611	Replication initiation and membrane attachment protein DnaB (DnaB2)	Replication, recombination and repair	NA	0.0669678	0.0846393	0.924108	74	30	81	0.405405	0.37037	1.09459
COG1327	Transcriptional regulator NrdR, contains Zn-ribbon and ATP-cone domains (NrdR)	Transcription	NA	1	0.680576	0.0318881	891	994	1439	1.1156	0.690757	1.61504
COG0057	Glyceraldehyde-3-phosphate dehydrogenase/erythrose-4-phosphate dehydrogenase (GapA) (PDB:3ZDF)	Carbohydrate transport and metabolism	Glycolysis	0.954532	0.535774	0.0318881	2268	2237	3175	0.986332	0.704567	1.39991
COG0237	Dephospho-CoA kinase (CoaE) (PDB:1JJV)	Coenzyme transport and metabolism	Pantothenate/CoA biosynthesis	0.597056	0.230213	0.157926	1230	1069	1614	0.869106	0.66233	1.3122
COG0266	Formamidopyrimidine-DNA glycosylase (Nei) (PDB:1EE8)	Replication, recombination and repair	NA	0.858008	0.0846393	0.0318881	1844	1817	4078	0.985358	0.445562	2.2115
COG0330	Regulator of protease activity HflC, stomatin/prohibitin superfamily (HflC)	Posttranslational modification, protein turnover, chaperones	NA	1	0.966234	0.0547177	2865	3302	3971	1.15253	0.831529	1.38604
COG1346	Putative effector of murein hydrolase (LrgB)	Cell wall/membrane/envelope biogenesis	NA	0.730433	1	0.618049	544	794	658	1.45956	1.20669	1.20956
COG1380	Putative effector of murein hydrolase LrgA, UPF0299 family (YohJ)	General function prediction only	NA	0.597056	1	0.24905	398	737	577	1.85176	1.2773	1.44975
COG2030	Acyl-CoA dehydratase PaaZ (MaoC) (PDB:5ZY8)	Lipid transport and metabolism	NA	0.347158	0.0846393	0.0972635	2204	1585	3544	0.719147	0.447235	1.60799
COG0538	Isocitrate dehydrogenase (Icd) (PDB:1IDD)	Energy production and conversion	TCA cycle	0.230206	0.854857	0.35438	1394	1023	1068	0.733859	0.957865	0.766141
COG0372	Citrate synthase (GltA) (PDB:3TQG) (PUBMED:25211225)	Energy production and conversion	TCA cycle	0.597056	0.0846393	0.0318881	2263	1930	3015	0.85285	0.640133	1.3323
COG3030	FxsA protein affecting phage T7 exclusion by the F plasmid, UPF0716 family (FxsA)	General function prediction only	NA	0.0669678	0.966234	0.0318881	60	444	290	7.4	1.53103	4.83333
COG0205	6-phosphofructokinase (PfkA) (PDB:1KZH)	Carbohydrate transport and metabolism	Glycolysis	1	0.35761	0.0318881	1320	1388	1826	1.05152	0.760131	1.38333
COG0825	Acetyl-CoA carboxylase alpha subunit (AccA) (PDB:2F9I)	Lipid transport and metabolism	Fatty acid biosynthesis	0.858008	0.680576	0.35438	783	715	964	0.913155	0.741701	1.23116
COG0777	Acetyl-CoA carboxylase beta subunit (AccD) (PDB:2F9I)	Lipid transport and metabolism	Fatty acid biosynthesis	0.471976	0.854857	0.0318881	852	1916	1911	2.24883	1.00262	2.24296
COG2186	DNA-binding transcriptional regulator, FadR family (FadR) (PDB:1E2X)	Transcription	NA	1	0.230213	0.0547177	4769	5042	8015	1.05724	0.62907	1.68065
COG0587	DNA polymerase III, alpha subunit (DnaE) (PDB:2HNH)	Replication, recombination and repair	NA	0.597056	0.0846393	0.0318881	1660	1315	2665	0.792169	0.493433	1.60542
COG0618	nanoRNase/pAp phosphatase, hydrolyzes c-di-AMP and oligoRNAs (NrnA) (PDB:5O4Z)	Nucleotide transport and metabolism!!!Signal transduction mechanisms	NA	0.0669678	0.0846393	0.776139	232	68	329	0.293103	0.206687	1.4181
COG4109	Predicted transcriptional regulator containing CBS domains (YtoI)	Transcription	NA	0.0919184	0.535774	0.24905	96	40	55	0.416667	0.727273	0.572917
COG2220	L-ascorbate lactonase UlaG, metallo-beta-lactamase superfamily (UlaG) (PDB:2WYM)	Carbohydrate transport and metabolism	NA	0.730433	0.535774	0.0318881	954	1565	2016	1.64046	0.77629	2.11321
COG0686	Alanine dehydrogenase (includes sporulation protein SpoVN) (Ald) (PDB:2EEZ)	Amino acid transport and metabolism	Urea cycle	0.0669678	0.0846393	0.35438	733	351	889	0.478854	0.394826	1.21282
COG0827	Adenine-specific DNA N6-methylase (YtxK) (PDB:2F8L)	Replication, recombination and repair	NA	0.0669678	0.137954	0.924108	93	36	115	0.387097	0.313043	1.23656
COG2077	Peroxiredoxin (Tpx) (PDB:4AF2)	Posttranslational modification, protein turnover, chaperones	NA	0.730433	0.35761	0.0318881	275	362	670	1.31636	0.540299	2.43636
COG1714	Uncharacterized membrane protein YckC, RDD family (YckC)	Function unknown	NA	0.0919184	0.0846393	0.0318881	1381	893	2480	0.646633	0.360081	1.7958
COG0616	Periplasmic serine protease, ClpP class (SppA) (PDB:3BEZ)	Posttranslational modification, protein turnover, chaperones	NA	0.0919184	0.966234	0.0318881	326	1009	1118	3.09509	0.902504	3.42945
COG0365	Acyl-coenzyme A synthetase/AMP-(fatty) acid ligase (Acs) (PDB:4B2O) (PUBMED:14638756)	Lipid transport and metabolism	NA	0.597056	0.137954	0.24905	2866	2184	3392	0.762038	0.643868	1.18353
COG2145	Hydroxyethylthiazole kinase, sugar kinase family (ThiM) (PDB:1C3Q)	Coenzyme transport and metabolism	Thiamine biosynthesis	0.347158	0.230213	0.0318881	247	462	855	1.87045	0.540351	3.46154
COG0351	Hydroxymethylpyrimidine/phosphomethylpyrimidine kinase (ThiD) (PDB:1Y9X) (PUBMED:17351295)	Coenzyme transport and metabolism	Thiamine biosynthesis	0.230206	0.680576	0.618049	1542	1004	1201	0.651102	0.83597	0.778859
COG0352	Thiamine monophosphate synthase (ThiE) (PDB:1G4T) (PUBMED:19060138)	Coenzyme transport and metabolism	Thiamine biosynthesis	0.730433	0.230213	0.0318881	876	1064	1610	1.21461	0.66087	1.8379
COG5852	Small acid-soluble spore protein SspA/SspB/SspC/SspD (alpha/beta-type) (SspA/SspB/SspC/SspD) (PUBMED:3009398;9387221)	Cell cycle control, cell division, chromosome partitioning	NA	0.0669678	0.137954	0.924108	56	14	55	0.25	0.254545	0.982143
COG0301	Adenylyl- and sulfurtransferase ThiI (thiamine and tRNA 4-thiouridine biosynthesis) (ThiI) (PDB:1VBK) (PUBMED:22773787)	Coenzyme transport and metabolism!!!Translation, ribosomal structure and biogenesis	Thiamine biosynthesis	0.858008	0.535774	0.24905	89	98	179	1.10112	0.547486	2.01124
COG4477	Septation ring formation regulator EzrA (EzrA) (PDB:4UXV)	Cell cycle control, cell division, chromosome partitioning	NA	0.0669678	0.0846393	0.35438	152	57	284	0.375	0.200704	1.86842
COG1387	Histidinol phosphatase or related hydrolase of the PHP family (HIS2) (PDB:1M65)	Amino acid transport and metabolism!!!General function prediction only	Histidine biosynthesis	1	0.680576	0.0547177	930	956	1281	1.02796	0.746292	1.37742
COG1956	GAF domain-containing protein, putative methionine-R-sulfoxide reductase (MsrC) (PDB:1F5M)	Defense mechanisms!!!Signal transduction mechanisms	NA	0.597056	0.230213	0.0547177	706	617	1130	0.873938	0.546018	1.60057
COG0522	Ribosomal protein S4 or related protein (RpsD) (PDB:4V4H)	Translation, ribosomal structure and biogenesis	Ribosome 30S subunit	0.597056	0.137954	0.0547177	1554	1388	2118	0.893179	0.655335	1.36293
COG0744	Penicillin-binding protein 1B/1F, peptidoglycan transglycosylase/transpeptidase (MrcB) (PDB:3FWL)	Cell wall/membrane/envelope biogenesis	NA	0.954532	0.230213	0.0318881	1550	1640	2916	1.05806	0.562414	1.88129
COG0451	Nucleoside-diphosphate-sugar epimerase (WcaG) (PDB:2X4G)	Cell wall/membrane/envelope biogenesis	NA	0.471976	0.0846393	0.0318881	8031	6313	10375	0.786079	0.608482	1.29187
COG0548	N-acetylglutamate kinase (ArgB) (PDB:3S6G)	Amino acid transport and metabolism	Arginine biosynthesis	0.858008	0.0846393	0.0318881	1157	924	1929	0.798617	0.479005	1.66724
COG1364	Glutamate N-acetyltransferase (ornithine transacetylase) (ArgJ) (PDB:1VRA)	Amino acid transport and metabolism	Arginine biosynthesis	0.0669678	0.0846393	0.157926	1115	595	1390	0.533632	0.428058	1.24664
COG0002	N-acetyl-gamma-glutamylphosphate reductase (ArgC) (PDB:3DR3)	Amino acid transport and metabolism	Arginine biosynthesis	0.954532	0.0846393	0.0318881	1083	959	2058	0.885503	0.465986	1.90028
COG3448	CBS-domain-containing membrane protein	Signal transduction mechanisms	NA	0.152301	0.535774	0.776139	712	486	641	0.682584	0.75819	0.900281
COG0123	Acetoin utilization deacetylase AcuC or a related deacetylase (AcuC) (PDB:1C3P)	Secondary metabolites biosynthesis, transport and catabolism	NA	0.152301	0.535774	0.0318881	2110	1454	1112	0.6891	1.30755	0.527014
COG0849	Cell division ATPase FtsA (FtsA) (PDB:3WT0)	Cell cycle control, cell division, chromosome partitioning	NA	0.730433	0.966234	0.0318881	557	960	1021	1.72352	0.940255	1.83303
COG4980	Gas vesicle protein YhaH (GvpP)	General function prediction only	NA	0.0669678	0.0846393	0.924108	227	63	260	0.277533	0.242308	1.14537
COG4768	Uncharacterized conserved protein YoxC, contains an MCP-like domain	Function unknown	NA	0.152301	0.0846393	0.0972635	83	45	229	0.542169	0.196507	2.75904
COG0773	UDP-N-acetylmuramate-alanine ligase MurC and related ligases, MurC/Mpl family (MurC)	Cell wall/membrane/envelope biogenesis	Mureine biosynthesis	0.858008	0.535774	0.0318881	1463	1334	2168	0.911825	0.615314	1.48189
COG1674	DNA segregation ATPase FtsK/SpoIIIE or related protein (FtsK) (PDB:2IUT)	Cell cycle control, cell division, chromosome partitioning	NA	0.0919184	0.0846393	0.0318881	1495	1007	2819	0.673579	0.357219	1.88562
COG4848	YtpQ protein involved in methylglyoxal resistance, DUF1444/UPF0354 family (YtpQ)	General function prediction only	NA	0.0669678	0.0846393	0.35438	4	0	16	0	0	4
COG1986	Non-canonical (house-cleaning) NTP pyrophosphatase, all-alpha NTP-PPase family (YjjX) (PDB:1U14)	Nucleotide transport and metabolism!!!Defense mechanisms	NA	0.0919184	1	0.0318881	61	381	356	6.2459	1.07022	5.83607
COG5584	Uncharacterized conserved protein YtzB	Function unknown	NA	0.152301	1	0.0972635	49	22	24	0.44898	0.916667	0.489796
COG3919	Predicted ATP-dependent carboligase, ATP-grasp superfamily	General function prediction only	NA	0.0669678	0.0846393	0.0318881	111	54	413	0.486486	0.130751	3.72072
COG0220	tRNA G46 N7-methylase TrmB (TrmB) (PDB:1YZH) (PUBMED:19373903;16600901)	Translation, ribosomal structure and biogenesis	tRNA modification	0.597056	0.0846393	0.0318881	1203	1053	1726	0.875312	0.610081	1.43475
COG1597	Phosphatidylglycerol kinase, diacylglycerol kinase family (LCB5) (PDB:2BON) (PUBMED:17351295)	Lipid transport and metabolism!!!General function prediction only	NA	0.152301	0.0846393	0.0318881	1972	1424	3225	0.72211	0.44155	1.6354
COG0115	Branched-chain amino acid aminotransferase/4-amino-4-deoxychorismate lyase (IlvE) (PDB:1A3G)	Amino acid transport and metabolism!!!Coenzyme transport and metabolism	Isoleucine, leucine, valine biosynthesis	0.597056	0.0846393	0.0318881	3291	2547	4291	0.773929	0.593568	1.30386
COG0624	Acetylornithine deacetylase/Succinyl-diaminopimelate desuccinylase or related deacylase (ArgE) (PDB:1CG2)	Amino acid transport and metabolism	Arginine biosynthesis	0.858008	0.230213	0.24905	7168	6334	9066	0.88365	0.698654	1.26479
COG1187	Pseudouridylate synthase RsuA, specific for 16S rRNA U516 and 23S rRNA U2605 (RsuA) (PDB:1KSK)	Translation, ribosomal structure and biogenesis	16S rRNA modification	0.954532	0.535774	0.0318881	1901	2382	3413	1.25302	0.69792	1.79537
COG0367	Asparagine synthetase B (glutamine-hydrolyzing) (AsnB) (PDB:2ETD) (PUBMED:25951518)	Amino acid transport and metabolism	Asparagine biosynthesis	0.730433	0.230213	0.0972635	1248	1097	1572	0.879006	0.697837	1.25962
COG2013	AIM24 protein, required for mitochondrial respiration (AIM24) (PDB:1YOX) (PUBMED:24928273;24714493)	Energy production and conversion	NA	0.0669678	0.0846393	0.0547177	324	119	600	0.367284	0.198333	1.85185
COG2223	Nitrate/nitrite transporter NarK (NarK) (PDB:4JR9)	Inorganic ion transport and metabolism	NA	0.347158	1	0.0318881	2331	4607	4009	1.9764	1.14916	1.71986
COG3090	TRAP-type C4-dicarboxylate transport system, small permease component YiaM (DctM)	Carbohydrate transport and metabolism	NA	0.152301	0.966234	0.157926	3777	1246	1382	0.329891	0.901592	0.365899
COG1593	TRAP-type C4-dicarboxylate transport system, large permease component (DctQ)	Carbohydrate transport and metabolism	NA	0.152301	0.854857	0.157926	3759	1259	1504	0.33493	0.837101	0.400106
COG0402	Cytosine/adenosine deaminase or related metal-dependent hydrolase (SsnA) (PDB:3O7U)	Nucleotide transport and metabolism!!!General function prediction only	Pyrimidine salvage	0.730433	0.680576	1	3216	2567	3336	0.798197	0.769484	1.03731
COG3275	Sensor histidine kinase, LytS/YehU family (LytS)	Signal transduction mechanisms	NA	0.954532	0.137954	0.0318881	1346	1446	3197	1.07429	0.452299	2.37519
COG4753	Two-component response regulator, YesN/AraC family, consists of REC and AraC-type DNA-binding domains (YesN)	Signal transduction mechanisms!!!Transcription	NA	0.954532	0.966234	0.618049	772	786	839	1.01813	0.93683	1.08679
COG0591	Na+/proline symporter (PutP) (PDB:5NVA)	Amino acid transport and metabolism	NA	0.0669678	0.230213	0.776139	2527	1540	2233	0.609418	0.689655	0.883657
COG0495	Leucyl-tRNA synthetase (LeuS) (PDB:6LPF)	Translation, ribosomal structure and biogenesis	Aminoacyl-tRNA synthetases	0.230206	0.0846393	0.0547177	1646	1308	2105	0.794654	0.621378	1.27886
COG1242	Radical SAM superfamily enzyme (YhcC)	General function prediction only	NA	0.597056	0.854857	0.0972635	190	364	355	1.91579	1.02535	1.86842
COG0275	16S rRNA C1402 N4-methylase RsmH (RmsH) (PDB:1M6Y)	Translation, ribosomal structure and biogenesis	16S rRNA modification	0.858008	0.0846393	0.0318881	1022	896	1709	0.876712	0.524283	1.67221
COG0663	Carbonic anhydrase or acetyltransferase, isoleucine patch superfamily (PaaY) (PDB:6IVE)	General function prediction only	NA	0.858008	0.137954	0.0547177	1465	1286	2278	0.877816	0.56453	1.55495
COG0192	S-adenosylmethionine synthetase (MetK) (PDB:1FUG)	Coenzyme transport and metabolism	Methionine biosynthesis	0.597056	0.0846393	0.0318881	1419	1120	2057	0.789288	0.544482	1.44961
COG1866	Phosphoenolpyruvate carboxykinase, ATP-dependent (PckA) (PDB:1AQ2)	Energy production and conversion	Gluconeogenesis	0.347158	0.680576	0.0318881	548	959	1053	1.75	0.910731	1.92153
COG2309	Leucyl aminopeptidase (aminopeptidase T) (AmpS) (PDB:1ZJC)	Amino acid transport and metabolism	NA	0.0669678	0.230213	0.0547177	1263	333	467	0.263658	0.713062	0.369755
COG1228	Imidazolonepropionase or related amidohydrolase (HutI) (PDB:3OOQ)	Secondary metabolites biosynthesis, transport and catabolism	NA	0.471976	0.0846393	0.0318881	2150	1516	4442	0.705116	0.341288	2.06605
COG4126	Asp/Glu/hydantoin racemase (Dcg1)	Amino acid transport and metabolism	NA	0.858008	0.230213	0.0318881	908	704	445	0.77533	1.58202	0.490088
COG0759	Membrane-anchored protein YidD, putatitve component of membrane protein insertase Oxa1/YidC/SpoIIIJ (YidD)	Cell wall/membrane/envelope biogenesis	NA	0.0669678	0.0846393	0.0972635	901	396	1102	0.439512	0.359347	1.22309
COG5279	Cytokinesis protein 3, contains TGc (transglutaminase/protease-like) domain (CYK3)	Cell cycle control, cell division, chromosome partitioning	NA	0.0669678	0.137954	0.157926	47	4	30	0.0851064	0.133333	0.638298
COG0447	1,4-Dihydroxy-2-naphthoyl-CoA synthase (MenB) (PDB:4ELS)	Coenzyme transport and metabolism	Menaquinone biosynthesis	0.954532	0.0846393	0.0318881	641	644	1558	1.00468	0.41335	2.43058
COG1165	2-succinyl-5-enolpyruvyl-6-hydroxy-3-cyclohexene-1-carboxylate synthase (MenD) (PDB:5Z2P)	Coenzyme transport and metabolism	Menaquinone biosynthesis	0.471976	0.0846393	0.0318881	687	549	1456	0.799127	0.37706	2.11936
COG1169	Isochorismate synthase EntC (MenF) (PDB:5JXZ)	Coenzyme transport and metabolism!!!Secondary metabolites biosynthesis, transport and catabolism	Menaquinone biosynthesis	0.858008	0.137954	0.0318881	1046	970	1879	0.927342	0.516232	1.79637
COG1575	1,4-dihydroxy-2-naphthoate polyprenyltransferase (MenA)	Coenzyme transport and metabolism	Menaquinone biosynthesis	0.858008	0.0846393	0.0318881	751	657	1355	0.874834	0.484871	1.80426
COG2355	Zn-dependent dipeptidase, microsomal dipeptidase homolog (PDB:1ITQ) (PUBMED:14499931)	Posttranslational modification, protein turnover, chaperones!!!Amino acid transport and metabolism	NA	0.730433	0.535774	0.618049	678	575	760	0.848083	0.756579	1.12094
COG1171	Threonine deaminase (IlvA) (PDB:3IAU)	Amino acid transport and metabolism	Isoleucine, leucine, valine biosynthesis	0.597056	0.966234	0.0547177	2859	2040	2031	0.713536	1.00443	0.710388
COG0506	Proline dehydrogenase (PutA) (PDB:5KF6)	Amino acid transport and metabolism	Proline degradation	0.0669678	0.680576	0.482934	366	180	271	0.491803	0.664207	0.740437
COG1114	Branched-chain amino acid permease (BrnQ)	Amino acid transport and metabolism	NA	0.858008	0.535774	0.0547177	365	418	535	1.14521	0.781308	1.46575
COG0653	Preprotein translocase subunit SecA (ATPase, RNA helicase) (SecA) (PDB:2FSF)	Intracellular trafficking, secretion, and vesicular transport	NA	0.954532	0.0846393	0.0318881	1081	960	1896	0.888067	0.506329	1.75393
COG0472	UDP-N-acetylmuramyl pentapeptide phosphotransferase/UDP-N-acetylglucosamine-1-phosphate transferase (Rfe) (PDB:4J72)	Cell wall/membrane/envelope biogenesis	Mureine biosynthesis	0.471976	0.0846393	0.35438	2434	1732	2970	0.711586	0.583165	1.22021
COG1739	Putative translation regulator, IMPACT (imprinted ancient) protein family (YIH1) (PDB:1VI7) (PUBMED:15126500)	General function prediction only	NA	0.597056	0.0846393	0.24905	1381	1077	1636	0.77987	0.658313	1.18465
COG4098	Superfamily II DNA/RNA helicase required for DNA uptake (late competence protein) (ComFA)	Replication, recombination and repair	NA	0.0669678	0.0846393	0.924108	119	40	160	0.336134	0.25	1.34454
COG1040	DNA utilization protein ComFC/GntX, contains phosphoribosyltransferase domain (ComFC) (PUBMED:28618091)	General function prediction only	NA	0.730433	0.0846393	0.0318881	997	796	1611	0.798395	0.494103	1.61585
COG2747	Negative regulator of flagellin synthesis (anti-sigma28 factor) (FlgM)	Transcription!!!Cell motility	NA	0.152301	0.535774	0.482934	291	107	192	0.367698	0.557292	0.659794
COG1256	Flagellar hook-associated protein FlgK (FlgK) (PDB:2D4Y)	Cell motility	NA	0.152301	0.0846393	0.24905	579	353	799	0.609672	0.441802	1.37997
COG1344	Flagellin and related hook-associated protein FlgL (FlgL) (PDB:1IO1)	Cell motility	NA	0.471976	0.0846393	0.0972635	1167	893	1957	0.76521	0.456311	1.67695
COG1699	Flagellar assembly factor FliW (FliW) (PDB:2AJ7)	Cell motility	NA	0.954532	0.230213	0.0318881	186	175	376	0.94086	0.465426	2.02151
COG1551	sRNA-binding carbon storage regulator CsrA (CsrA) (PDB:1T3O)	Signal transduction mechanisms	NA	0.347158	0.680576	0.0318881	291	537	701	1.84536	0.766049	2.40893
COG1334	Uncharacterized conserved protein, FlaG/YvyC family (FlaG) (PDB:2HC5)	General function prediction only	NA	0.0669678	0.35761	0.0318881	260	50	71	0.192308	0.704225	0.273077
COG1345	Flagellar capping protein FliD (FliD) (PDB:5FHY)	Cell motility	NA	0.152301	0.0846393	0.35438	551	312	697	0.566243	0.447633	1.26497
COG1516	Flagellin-specific chaperone FliS (FliS) (PDB:1ORJ)	Cell motility!!!Intracellular trafficking, secretion, and vesicular transport	NA	0.347158	0.0846393	0.35438	556	364	763	0.654676	0.477064	1.3723
COG1544	Ribosome-associated translation inhibitor RaiA (RaiA) (PDB:1IMU)	Translation, ribosomal structure and biogenesis	NA	0.954532	0.137954	0.0547177	1061	1001	1701	0.94345	0.588477	1.6032
COG4903	Competence transcription factor ComK (ComK)	Transcription	NA	0.0729756	0.0846393	1	10	0	8	0	0	0.8
COG1186	Protein chain release factor PrfB (PrfB) (PDB:1GQE)	Translation, ribosomal structure and biogenesis	Translation factors	0.954532	0.0846393	0.0318881	2136	1883	3323	0.881554	0.566657	1.55571
COG0556	Excinuclease UvrABC helicase subunit UvrB (UvrB) (PDB:1C4O)	Replication, recombination and repair	NA	1	0.0846393	0.0318881	836	840	1694	1.00478	0.495868	2.02632
COG3595	Uncharacterized conserved protein YvlB, contains DUF4097 and DUF4098 domains (YvlB)	Function unknown	NA	0.597056	0.0846393	0.0318881	326	461	1280	1.41411	0.360156	3.92638
COG2884	Cell division ATPase FtsE (FtsE)	Cell cycle control, cell division, chromosome partitioning	NA	0.858008	0.0846393	0.0318881	975	839	1539	0.860513	0.545159	1.57846
COG2177	Cell division protein FtsX (FtsX)	Cell cycle control, cell division, chromosome partitioning	NA	0.858008	0.0846393	0.0318881	1011	882	1665	0.872404	0.52973	1.64688
COG4942	Septal ring factor EnvC, activator of murein hydrolases AmiA and AmiB (EnvC)	Cell cycle control, cell division, chromosome partitioning	NA	0.954532	0.35761	0.0972635	802	876	1358	1.09227	0.645066	1.69327
COG4897	General stress protein CsbA (function unknown) (CsbA)	Function unknown	NA	0.0753705	0.0855165	0.776139	7	0	6	0	0	0.857143
COG4392	Branched-chain amino acid transport protein (AzlD2)	Amino acid transport and metabolism	NA	0.0919184	0.0846393	0.35438	414	125	268	0.301932	0.466418	0.647343
COG1296	Predicted branched-chain amino acid permease (azaleucine resistance) (AzlC)	Amino acid transport and metabolism	NA	1	0.680576	0.0972635	1176	1281	1656	1.08929	0.773551	1.40816
COG3857	ATP-dependent helicase/DNAse subunit B (AddB) (PDB:3U44)	Replication, recombination and repair	NA	0.152301	0.0846393	0.157926	179	87	392	0.486034	0.221939	2.18994
COG1074	3-5 helicase subunit RecB of the DNA repair enzyme RecBCD (exonuclease V) (RecB) (PDB:3U44) (PUBMED:29901759;30601118)	Replication, recombination and repair	NA	0.597056	0.137954	0.0547177	1119	839	2117	0.749777	0.396316	1.89187
COG0179	2-keto-4-pentenoate hydratase/2-oxohepta-3-ene-1,7-dioic acid hydratase (catechol pathway) (YcgM) (PDB:1GTT)	Secondary metabolites biosynthesis, transport and catabolism	NA	0.730433	0.35761	0.24905	3935	3466	4971	0.880813	0.697244	1.26328
COG0366	Glycosidase/amylase (phosphorylase) (AmyA) (PDB:2P67) (PUBMED:29684280)	Carbohydrate transport and metabolism	NA	0.858008	0.535774	0.0318881	3245	3934	5028	1.21233	0.782418	1.54946
COG0561	Hydroxymethylpyrimidine pyrophosphatase and other HAD family phosphatases (Cof) (PDB:1YMQ)	Coenzyme transport and metabolism!!!General function prediction only	NA	0.954532	0.137954	0.0547177	3062	3248	5417	1.06074	0.599594	1.76911
COG1073	Fermentation-respiration switch esterase FrsA, DUF1100 family (FrsA)	Signal transduction mechanisms	NA	0.858008	0.854857	0.618049	620	657	721	1.05968	0.911234	1.1629
COG2151	Metal-sulfur cluster biosynthetic enzyme (PaaD) (PDB:1UWD)	Posttranslational modification, protein turnover, chaperones	NA	0.471976	0.0846393	0.0318881	1369	992	2107	0.724617	0.470812	1.53908
COG0542	ATP-dependent Clp protease, ATP-binding subunit ClpA (ClpA) (PDB:1KSF)	Posttranslational modification, protein turnover, chaperones	NA	0.597056	0.0846393	0.0547177	3042	2372	4339	0.77975	0.54667	1.42636
COG0180	Tryptophanyl-tRNA synthetase (TrpS) (PDB:3N9I)	Translation, ribosomal structure and biogenesis	Aminoacyl-tRNA synthetases	0.954532	0.137954	0.0318881	1630	1571	2201	0.963804	0.713766	1.35031
COG1393	Arsenate reductase or related protein, glutaredoxin family (ArsC) (PDB:1I9D)	Inorganic ion transport and metabolism	NA	0.954532	0.854857	0.35438	1381	1546	1834	1.11948	0.842966	1.32802
COG4862	Negative regulator MecA of genetic competence, sporulation and motility (MecA) (PDB:2MK6)	Transcription!!!Signal transduction mechanisms!!!Cell motility	NA	0.0669678	0.0846393	0.776139	69	29	87	0.42029	0.333333	1.26087
COG4469	Competence protein CoiA, contains predicted nuclease domain (CoiA)	General function prediction only	NA	0.0919184	0.137954	0.776139	80	38	123	0.475	0.308943	1.5375
COG1164	Oligoendopeptidase F (PepF) (PDB:3CE2)	Amino acid transport and metabolism	NA	0.858008	0.230213	0.0972635	344	344	679	1	0.506627	1.97384
COG2761	Predicted dithiol-disulfide isomerase, DsbA/YjbH family (virulence, stress resistance) (FrnE) (PDB:6GHB)	Posttranslational modification, protein turnover, chaperones	NA	0.858008	0.0846393	0.0318881	1076	861	1814	0.800186	0.474642	1.68587
COG2346	Truncated hemoglobin YjbI (YjbI) (PDB:1DLW)	Inorganic ion transport and metabolism	NA	0.152301	0.0846393	0.0318881	741	442	1240	0.596491	0.356452	1.67341
COG0741	Soluble lytic murein transglycosylase or regulatory protein s ( may contain LysM/invasin domain) (MltE) (PDB:153L)	Cell wall/membrane/envelope biogenesis	NA	0.597056	1	0.0318881	1242	1952	1961	1.57166	0.995411	1.5789
COG4116	Predicted triphosphatase or cyclase YjbK, contains CYTH domain (YjbK) (PDB:2GFG) (PUBMED:16522181)	General function prediction only	NA	0.230206	0.137954	0.776139	71	35	119	0.492958	0.294118	1.67606
COG0061	NAD kinase (NadK) (PDB:1SUW)	Coenzyme transport and metabolism	NA	0.152301	0.0846393	0.0318881	1550	1109	1948	0.715484	0.569302	1.25677
COG0564	Pseudouridine synthase RluA, 23S rRNA- or tRNA-specific (RluA) (PDB:2I82)	Translation, ribosomal structure and biogenesis	23S rRNA modification	0.954532	0.535774	0.0318881	3683	3589	4934	0.974477	0.727402	1.33967
COG2239	Mg/Co/Ni transporter MgtE (contains CBS domain) (MgtE) (PDB:2YVX)	Inorganic ion transport and metabolism	NA	0.730433	0.0846393	0.0318881	1691	1285	2735	0.759905	0.469835	1.61739
COG5836	Stage V sporulation protein SpoVAC, subunit of dipicolinate uptake complex (SpoVAC)	Cell cycle control, cell division, chromosome partitioning!!!Amino acid transport and metabolism	NA	0.152301	0.35761	0.618049	17	4	16	0.235294	0.25	0.941176
COG5837	Stage V sporulation protein SpoVAD, subunit of dipicolinate uptake complex (SpoVAD) (PDB:3LM6)	Cell cycle control, cell division, chromosome partitioning!!!Amino acid transport and metabolism	NA	0.0919184	0.35761	1	15	5	16	0.333333	0.3125	1.06667
COG5839	Stage V sporulation protein SpoVAEB, subunit of dipicolinate uptake complex (SpoVAEB)	Cell cycle control, cell division, chromosome partitioning!!!Amino acid transport and metabolism	NA	0.0919184	0.137954	0.924108	16	4	15	0.25	0.266667	0.9375
COG5847	Stage VI sporulation protein SpoVIF, required for heat resistance (SpoVIF) (PUBMED:14523132;14702409)	Cell cycle control, cell division, chromosome partitioning	NA	0.0669678	0.230213	0.618049	26	5	21	0.192308	0.238095	0.807692
COG1514	RNA 2',3'-cyclic phosphodiesterase (2'-5' RNA ligase) (ThpR) (PDB:1IUH) (PUBMED:25239919)	Translation, ribosomal structure and biogenesis	NA	0.858008	0.137954	0.0547177	615	583	1428	0.947967	0.408263	2.32195
COG2382	Enterochelin esterase or related enzyme (Fes) (PDB:2B20)	Inorganic ion transport and metabolism	NA	0.597056	0.680576	0.0318881	579	1247	1452	2.15371	0.858815	2.50777
COG1267	Phosphatidylglycerophosphatase A (PgpA) (PDB:1RFZ)	Lipid transport and metabolism	Phospholipid biosynthesis	0.858008	0.35761	0.24905	494	407	806	0.823887	0.504963	1.63158
COG1525	Endonuclease YncB, thermonuclease family (YncB)	Replication, recombination and repair	NA	0.347158	0.680576	0.776139	566	438	710	0.773852	0.616901	1.25442
COG2113	ABC-type proline/glycine betaine transport system, periplasmic component (ProX) (PDB:1R9L)	Amino acid transport and metabolism	NA	1	0.854857	0.0318881	861	1064	1440	1.23577	0.738889	1.67247
COG1971	Putative Mn2+ efflux pump MntP (MntP)	Inorganic ion transport and metabolism	NA	0.230206	1	0.0318881	110	385	358	3.5	1.07542	3.25455
COG2353	Polyisoprenoid-binding periplasmic protein YceI (YceI) (PDB:1WUB) (PUBMED:15741337;20236316)	General function prediction only	NA	0.0669678	0.0846393	0.0547177	1505	721	2210	0.47907	0.326244	1.46844
COG1106	ATPase/GTPase, AAA15 family	General function prediction only	NA	0.858008	0.230213	0.24905	47	36	71	0.765957	0.507042	1.51064
COG0753	Catalase (KatE) (PDB:6RJR)	Inorganic ion transport and metabolism	NA	0.858008	0.35761	0.157926	1689	1612	2223	0.954411	0.725146	1.31616
COG0769	UDP-N-acetylmuramyl tripeptide synthase (MurE) (PDB:1E8C)	Cell wall/membrane/envelope biogenesis	Mureine biosynthesis	0.858008	0.0846393	0.0318881	1047	915	2157	0.873926	0.4242	2.06017
COG4108	Peptide chain release factor RF-3 (PrfC) (PDB:3UOQ)	Translation, ribosomal structure and biogenesis	Translation factors	0.730433	0.35761	0.157926	720	592	1006	0.822222	0.588469	1.39722
COG0841	Multidrug efflux pump subunit AcrB (AcrB) (PDB:1IWG)	Defense mechanisms	NA	0.858008	0.680576	0.0318881	3740	5924	7263	1.58396	0.815641	1.94198
COG3320	Thioester reductase domain of alpha aminoadipate reductase Lys2 and NRPSs (Lys2b) (PDB:5MSP)	Secondary metabolites biosynthesis, transport and catabolism	Lysine biosynthesis	0.0669678	0.966234	0.0318881	18	320	189	17.7778	1.69312	10.5
COG1032	Radical SAM superfamily enzyme YgiQ, UPF0313 family (YgiQ) (PDB:6FD2)	General function prediction only	NA	0.230206	0.35761	0.0318881	143	422	680	2.95105	0.620588	4.75524
COG5809	Sporulation sensor histidine kinase E (KinE) (PUBMED:11069677;11886552)	Cell cycle control, cell division, chromosome partitioning!!!Signal transduction mechanisms	NA	0.0753705	0.0855165	0.924108	16	0	16	0	0	1
COG4873	Uncharacterized conserved protein YkvS, DUF2187 family (YkvS)	Function unknown	NA	0.105017	0.0855165	0.0318881	3	0	23	0	0	7.66667
COG2084	3-hydroxyisobutyrate dehydrogenase or related beta-hydroxyacid dehydrogenase (MmsB) (PDB:1I36)	Lipid transport and metabolism	NA	0.954532	0.854857	0.618049	2901	2606	3353	0.898311	0.777214	1.15581
COG2259	Uncharacterized membrane protein YphA, DoxX/SURF4 family (DoxX)	Function unknown	NA	1	0.680576	0.24905	1779	1923	2422	1.08094	0.793972	1.36144
COG1733	DNA-binding transcriptional regulator, HxlR family (HxlR) (PDB:1YYV)	Transcription	NA	1	0.35761	0.0547177	3018	3033	5156	1.00497	0.588247	1.70842
COG2270	MFS-type transporter involved in bile tolerance, Atg22 family (BtlA) (PUBMED:12583894)	General function prediction only	NA	0.0669678	0.0846393	0.0972635	1733	883	2591	0.509521	0.340795	1.4951
COG0248	Exopolyphosphatase/pppGpp-phosphohydrolase (GppA) (PDB:1T6C)	Nucleotide transport and metabolism!!!Signal transduction mechanisms	NA	0.954532	0.137954	0.0547177	1337	1411	2250	1.05535	0.627111	1.68287
COG0855	Polyphosphate kinase (Ppk) (PDB:1XDO)	Inorganic ion transport and metabolism	NA	0.597056	0.0846393	0.0318881	1103	856	1962	0.776065	0.43629	1.77879
COG5001	Cyclic di-GMP metabolism protein, combines GGDEF and EAL domains with a 6TM membrane domain	Signal transduction mechanisms	NA	0.230206	1	0.0972635	181	366	374	2.0221	0.97861	2.0663
COG2610	H+/gluconate symporter GntT or related permease, GntP/DsdX family (GntT)	Carbohydrate transport and metabolism	NA	0.858008	0.854857	0.0318881	984	1477	1807	1.50102	0.817377	1.83638
COG1721	Uncharacterized conserved protein, DUF58 family, contains vWF domain (YeaD2)	Function unknown	NA	0.347158	0.0846393	0.0318881	1619	1256	4294	0.775788	0.292501	2.65225
COG2425	Uncharacterized conserved protein, contains a von Willebrand factor type A (vWA) domain (ViaA)	Function unknown	NA	0.0919184	0.966234	0.0318881	143	801	845	5.6014	0.947929	5.90909
COG4732	ECF-type thiazole transporter, membrane (S) component ThiW (ThiW)	Coenzyme transport and metabolism	NA	0.0919184	0.0846393	0.0972635	23	12	58	0.521739	0.206897	2.52174
COG0687	Spermidine/putrescine-binding periplasmic protein (PotD) (PDB:1POT)	Amino acid transport and metabolism	NA	0.954532	0.535774	0.0318881	1520	1553	2369	1.02171	0.655551	1.55855
COG1177	ABC-type spermidine/putrescine transport system, permease component II (PotC)	Amino acid transport and metabolism	NA	0.954532	0.535774	0.24905	1961	1816	2548	0.926058	0.712716	1.29934
COG1176	ABC-type spermidine/putrescine transport system, permease component I (PotB)	Amino acid transport and metabolism	NA	1	0.535774	0.157926	1310	1417	1891	1.08168	0.749339	1.44351
COG3842	ABC-type Fe3+/spermidine/putrescine transport systems, ATPase component (PotA) (PDB:1Z47)	Amino acid transport and metabolism	NA	0.858008	0.535774	0.482934	3717	3319	4586	0.892924	0.723724	1.23379
COG0450	Alkyl hydroperoxide reductase subunit AhpC (peroxiredoxin) (AhpC) (PDB:2RII)	Defense mechanisms	NA	0.858008	0.854857	0.618049	1671	1573	1418	0.941352	1.10931	0.848594
COG0526	Thiol-disulfide isomerase or thioredoxin (TrxA) (PDB:1XFL)	Posttranslational modification, protein turnover, chaperones	NA	0.152301	0.0846393	0.24905	3693	1988	4699	0.538316	0.423069	1.27241
COG1649	Uncharacterized lipoprotein YddW, UPF0748 family (YddW) (PDB:5OQ2)	Function unknown	NA	0.597056	0.35761	0.0318881	252	411	719	1.63095	0.571627	2.85317
COG0515	Serine/threonine protein kinase (SPS1) (PDB:6G4J)	Signal transduction mechanisms	NA	0.0669678	0.535774	0.0318881	15534	9453	6421	0.608536	1.4722	0.413351
COG0595	mRNA degradation ribonuclease J1/J2 (RnjA) (PDB:3T3N)	Translation, ribosomal structure and biogenesis	NA	0.230206	0.0846393	0.0318881	913	611	1911	0.669222	0.319728	2.0931
COG5503	DNA-dependent RNA polymerase auxiliary subunit epsilon (RpoEps) (PUBMED:25092033)	Transcription!!!Defense mechanisms	RNA polymerase	0.0669678	0.0846393	0.924108	133	57	178	0.428571	0.320225	1.33835
COG3839	ABC-type sugar transport system, ATPase component MalK (MalK) (PDB:2ONK)	Carbohydrate transport and metabolism	NA	0.347158	0.966234	0.0318881	2082	4205	4890	2.01969	0.859918	2.3487
COG1178	ABC-type Fe3+ transport system, permease component (FbpB)	Inorganic ion transport and metabolism	NA	0.730433	0.966234	0.24905	1850	2345	2756	1.26757	0.850871	1.48973
COG1840	ABC-type Fe3+ transport system, periplasmic component (AfuA) (PDB:6IVY)	Inorganic ion transport and metabolism	NA	0.858008	1	0.618049	2327	2622	2910	1.12677	0.901031	1.25054
COG0075	Archaeal aspartate aminotransferase or a related aminotransferase, includes purine catabolism protein PucG (PucG) (PDB:3NNK)	Amino acid transport and metabolism!!!Nucleotide transport and metabolism	Serine biosynthesis	1	0.854857	0.35438	669	709	897	1.05979	0.790412	1.34081
COG0242	Peptide deformylase (Def) (PDB:1BS4)	Translation, ribosomal structure and biogenesis	NA	0.471976	0.0846393	0.0318881	1567	1160	2517	0.740268	0.460866	1.60625
COG3333	TctA family transporter (PUBMED:14499931)	General function prediction only	NA	0.471976	0.35761	0.924108	1557	1093	1639	0.701991	0.66687	1.05267
COG3181	Tripartite-type tricarboxylate transporter, extracytoplasmic receptor component TctC (TctC) (PDB:2DVZ)	Energy production and conversion	NA	0.230206	0.535774	0.35438	10724	4064	6712	0.378963	0.605483	0.625886
COG1982	Arginine/lysine/ornithine decarboxylase (LdcC) (PDB:1C4K)	Amino acid transport and metabolism	NA	0.730433	0.535774	0.924108	1574	1179	1549	0.749047	0.761136	0.984117
COG4476	Uncharacterized conserved protein YktA, UPF0223 family (YktA) (PDB:2OY9)	Function unknown	NA	0.152301	0.137954	0.618049	125	53	165	0.424	0.321212	1.32
COG4493	Uncharacterized conserved protein YktB, UPF0637 family (YktB) (PDB:2A8E)	Function unknown	NA	0.0669678	0.680576	0.618049	76	28	51	0.368421	0.54902	0.671053
COG0483	Archaeal fructose-1,6-bisphosphatase or related enzyme, inositol monophosphatase family (SuhB) (PDB:1AWB)	Carbohydrate transport and metabolism	Gluconeogenesis	0.858008	0.137954	0.0318881	1803	2126	3015	1.17915	0.705141	1.67221
COG1217	Predicted membrane GTPase TypA/BipA involved in stress response (TypA) (PDB:5A9V)	Signal transduction mechanisms	NA	1	0.0846393	0.0318881	1003	951	1656	0.948156	0.574275	1.65105
COG4896	Uncharacterized conserved protein YlaI, DUF2197 family (YlaI)	Function unknown	NA	0.0729756	0.0846393	0.0318881	4	0	18	0	0	4.5
COG2041	Molybdopterin-dependent catalytic subunit of periplasmic DMSO/TMAO and protein-methionine-sulfoxide reductases (MsrP) (PDB:1OGP) (PUBMED:26641313;32750406)	Energy production and conversion	NA	0.954532	0.854857	0.35438	786	870	1038	1.10687	0.83815	1.32061
COG4838	Uncharacterized conserved protein YlaN, UPF0358 family (YlaN) (PDB:2GBO)	Function unknown	NA	0.0669678	0.35761	0.0972635	59	11	24	0.186441	0.458333	0.40678
COG0772	Peptodoglycan polymerase FtsW/RodA/SpoVE (FtsW) (PDB:6BAR) (PUBMED:30692671)	Cell cycle control, cell division, chromosome partitioning	NA	0.730433	0.0846393	0.0318881	2092	1624	3220	0.776291	0.504348	1.5392
COG1038	Pyruvate carboxylase (PycA) (PDB:5VYW)	Energy production and conversion	Urea cycle	0.152301	0.0846393	0.0318881	930	583	1309	0.626882	0.445378	1.40753
COG1612	Heme A synthase (CtaA) (PDB:6A2J)	Coenzyme transport and metabolism	NA	0.0669678	0.0846393	0.776139	1212	660	1319	0.544554	0.500379	1.08828
COG3336	Cytochrome c oxidase assembly protein CtaG (CtaG) (PUBMED:14766920)	Energy production and conversion!!!Posttranslational modification, protein turnover, chaperones	NA	0.230206	0.535774	0.157926	690	309	454	0.447826	0.680617	0.657971
COG2322	Predicted membrane metallochaperone YozB (3H, Sco1 fusion), DUF420 family (YozB)	General function prediction only	NA	0.152301	0.0846393	0.157926	46	26	84	0.565217	0.309524	1.82609
COG3679	Cell fate regulator YlbF, YheA/YmcA/DUF963 family (controls sporulation, competence, biofilm development) (YlbF) (PDB:2IAZ) (PUBMED:23490197)	Signal transduction mechanisms	NA	0.0669678	0.0846393	0.924108	185	69	215	0.372973	0.32093	1.16216
COG4471	Uncharacterized conserved protein YlbG, UPF0298 family (YlbG)	Function unknown	NA	0.152301	0.0846393	0.24905	85	43	175	0.505882	0.245714	2.05882
COG0742	16S rRNA G966 N2-methylase RsmD (RsmD) (PDB:2IFT)	Translation, ribosomal structure and biogenesis	16S rRNA modification	0.954532	0.230213	0.0318881	1111	1334	2189	1.20072	0.609411	1.9703
COG0669	Phosphopantetheine adenylyltransferase (CoaD) (PDB:3F3M)	Coenzyme transport and metabolism	Pantothenate/CoA biosynthesis	0.858008	0.0846393	0.0318881	1116	971	1679	0.870072	0.57832	1.50448
COG3480	Predicted secreted protein YlbL, contains PDZ domain (SdrC)	Signal transduction mechanisms	NA	0.347158	0.0846393	0.0318881	380	239	889	0.628947	0.268841	2.33947
COG1323	tRNA-Met C34-N4-acetylcytidine synthase TmcAL (TmcAL) (PDB:5Y0T) (PUBMED:30150682)	Translation, ribosomal structure and biogenesis	tRNA modification	0.0919184	0.0846393	0.157926	154	62	462	0.402597	0.134199	3
COG1399	23S rRNA accumulation protein YceD (essential in plants, uncharacterized in bacteria) (YceD) (PUBMED:27574185)	Translation, ribosomal structure and biogenesis	NA	0.954532	0.137954	0.0547177	910	813	1409	0.893407	0.577005	1.54835
COG0333	Ribosomal protein L32 (RpmF) (PDB:1VS6) (PUBMED:17114934)	Translation, ribosomal structure and biogenesis	Ribosome 50S subunit	0.858008	0.0846393	0.0318881	947	794	1578	0.838437	0.503169	1.66631
COG5850	Prespore-specific transcriptional regulator RsfA (RsfA) (PUBMED:7934828;10629188)	Cell cycle control, cell division, chromosome partitioning!!!Transcription	NA	0.0669678	0.0846393	0.776139	19	4	22	0.210526	0.181818	1.15789
COG1893	Ketopantoate reductase (PanE) (PDB:1BG6)	Coenzyme transport and metabolism	Pantothenate/CoA biosynthesis	1	1	0.776139	1312	1320	1357	1.0061	0.972734	1.0343
COG4365	Putative cysteine ligase BshC/YllA (bacillithiol biosynthesis) (BshC) (PDB:4WBD) (PUBMED:20308541;25496067)	Secondary metabolites biosynthesis, transport and catabolism	NA	0.0669678	0.0846393	0.35438	148	29	240	0.195946	0.120833	1.62162
COG2001	MraZ, DNA-binding transcriptional regulator and inhibitor of RsmH methyltransferase activity (MraZ) (PDB:1N0E)	Translation, ribosomal structure and biogenesis	NA	0.858008	0.0846393	0.0318881	834	726	1385	0.870504	0.524188	1.66067
COG4839	Cell division protein FtsL (FtsL2)	Cell cycle control, cell division, chromosome partitioning	NA	0.0669678	0.35761	0.482934	123	42	83	0.341463	0.506024	0.674797
COG0771	UDP-N-acetylmuramoylalanine-D-glutamate ligase (MurD) (PDB:1E0D)	Cell wall/membrane/envelope biogenesis	Mureine biosynthesis	0.954532	0.0846393	0.0318881	971	951	2051	0.979403	0.463676	2.11226
COG1589	Cell division septal protein FtsQ (FtsQ) (PDB:1YR1)	Cell cycle control, cell division, chromosome partitioning	NA	0.858008	0.0846393	0.0318881	867	762	1461	0.878893	0.521561	1.68512
COG3879	Uncharacterized conserved protein YlxW, UPF0749 family (YlxW) (PDB:3GMG)	Function unknown	NA	0.0669678	0.0846393	0.0318881	61	23	276	0.377049	0.0833333	4.52459
COG3856	Small basic protein Sbp (function unknown), DUF1290 domain (Sbp)	Function unknown	NA	0.0919184	0.0846393	0.0972635	15	5	64	0.333333	0.078125	4.26667
COG0206	Cell division GTPase FtsZ (FtsZ) (PDB:1FSZ)	Cell cycle control, cell division, chromosome partitioning	NA	1	0.0846393	0.0318881	866	856	1579	0.988453	0.542115	1.82333
COG5818	Stage II sporulation protein SpoIIGA (protease, processing of pro-sigma-E to active sigma-E) (SpoIIGA) (PUBMED:18378688;21362630)	Cell cycle control, cell division, chromosome partitioning!!!Transcription!!!Posttranslational modification, protein turnover, chaperones	NA	0.0669678	0.0846393	0.776139	17	2	14	0.117647	0.142857	0.823529
COG5811	Sporulation sigma factor SigE (mother cell-specific, SpoIIGB) (SigE) (PUBMED:3104904;2106671)	Cell cycle control, cell division, chromosome partitioning!!!Transcription	NA	0.0669678	0.137954	0.776139	16	3	18	0.1875	0.166667	1.125
COG5813	Sporulation sigma factor SigG (forespore-specific, SpoIIIG) (SigG) (PUBMED:25092033)	Cell cycle control, cell division, chromosome partitioning!!!Transcription	NA	0.0669678	0.0846393	0.618049	17	3	23	0.176471	0.130435	1.35294
COG1873	Sporulation protein YlmC, YlmC/YmxH family, contains PRC-barrel domain (YlmC) (PDB:1PM3)	General function prediction only	NA	0.0669678	0.680576	0.0318881	109	291	429	2.66972	0.678322	3.93578
COG0325	Pyridoxal 5'-phosphate homeostasis protein YggS, UPF0001 family (YggS) (PDB:3SY1) (PUBMED:26872910)	Coenzyme transport and metabolism	NA	0.347158	0.0846393	0.0972635	1839	1220	2331	0.663404	0.523381	1.26754
COG1799	Cell division protein SepF/YlmF, interacts with FtsZ (SepF) (PDB:3ZIH) (PUBMED:16420366;24218584)	Cell cycle control, cell division, chromosome partitioning	NA	0.0669678	0.0846393	0.0318881	498	235	955	0.471888	0.246073	1.91767
COG0762	Cytochrome b6 maturation protein CCB3/Ycf19 and related maturases, YggT family (Ycf19)	Posttranslational modification, protein turnover, chaperones	NA	0.954532	0.0846393	0.0318881	761	709	1374	0.931669	0.516012	1.80552
COG2302	RNA-binding protein YlmH, contains S4-like domain (YlmH)	General function prediction only	NA	0.0669678	0.230213	0.776139	113	41	107	0.362832	0.383178	0.946903
COG3599	Cell division septum initiation protein DivIVA, interacts with FtsZ and MinD (DivIVA) (PDB:2WUJ)	Cell cycle control, cell division, chromosome partitioning	NA	0.0669678	0.0846393	0.0318881	809	302	1491	0.3733	0.202549	1.84302
COG0597	Lipoprotein signal peptidase (LspA) (PDB:5DIR)	Cell wall/membrane/envelope biogenesis!!!Intracellular trafficking, secretion, and vesicular transport	NA	0.954532	0.230213	0.0318881	1214	1150	1775	0.947282	0.647887	1.46211
COG2065	Pyrimidine operon attenuation protein PyrR/uracil phosphoribosyltransferase (PyrR) (PDB:1A3C)	Nucleotide transport and metabolism	Pyrimidine salvage	0.152301	0.0846393	0.0318881	437	276	1075	0.631579	0.256744	2.45995
COG2233	Xanthine/uracil permease (UraA) (PDB:3QE7)	Nucleotide transport and metabolism	Pyrimidine degradation	0.858008	0.535774	0.157926	2561	2565	3487	1.00156	0.735589	1.36158
COG0540	Aspartate carbamoyltransferase, catalytic subunit (PyrB) (PDB:1NBE)	Nucleotide transport and metabolism	Pyrimidine biosynthesis	1	0.137954	0.0318881	872	951	1629	1.0906	0.583794	1.86812
COG0044	Dihydroorotase or related cyclic amidohydrolase (AllB) (PDB:1J79)	Nucleotide transport and metabolism	Pyrimidine biosynthesis	0.954532	0.137954	0.0318881	1855	1821	2697	0.981671	0.675195	1.45391
COG0505	Carbamoylphosphate synthase small subunit (CarA) (PDB:1C30)	Amino acid transport and metabolism!!!Nucleotide transport and metabolism	Arginine biosynthesis	0.597056	0.0846393	0.0318881	1225	999	2055	0.81551	0.486131	1.67755
COG0458	Carbamoylphosphate synthase large subunit (CarB) (PDB:1C30)	Amino acid transport and metabolism!!!Nucleotide transport and metabolism	Arginine biosynthesis	0.347158	0.0846393	0.0318881	1471	1051	2530	0.71448	0.415415	1.71992
COG0543	NAD(P)H-flavin reductase (Mcr1) (PDB:3A1F)	Coenzyme transport and metabolism!!!Energy production and conversion	NA	0.347158	1	0.0318881	196	452	347	2.30612	1.30259	1.77041
COG0167	Dihydroorotate dehydrogenase (PyrD) (PDB:1GT8)	Nucleotide transport and metabolism	Pyrimidine biosynthesis	0.597056	0.0846393	0.0318881	1203	1040	1680	0.864505	0.619048	1.39651
COG0284	Orotidine-5'-phosphate decarboxylase (PyrF) (PDB:1DBT)	Nucleotide transport and metabolism	Pyrimidine biosynthesis	0.471976	0.0846393	0.0318881	1137	885	1747	0.778364	0.506583	1.5365
COG0461	Orotate phosphoribosyltransferase (PyrE) (PDB:4WML)	Nucleotide transport and metabolism	Pyrimidine biosynthesis	0.730433	0.137954	0.0547177	1334	1183	1804	0.886807	0.655765	1.35232
COG1293	Ribosome quality control (RQC) protein RqcH, Rqc2/NEMF/Tae2 family, contains fibronectin-(FbpA) and RNA- (NFACT) binding domains (RqcH) (PDB:5H3W) (PUBMED:31155236;24646681)	Translation, ribosomal structure and biogenesis!!!Posttranslational modification, protein turnover, chaperones	NA	0.0669678	0.854857	0.35438	370	210	228	0.567568	0.921053	0.616216
COG1561	Uncharacterized stationary-phase protein YicC, UPF0701 family (YicC) (PUBMED:1925027)	Function unknown	NA	1	0.680576	0.157926	587	696	888	1.18569	0.783784	1.51278
COG0194	Guanylate kinase (Gmk) (PDB:1EX6)	Nucleotide transport and metabolism	NA	0.730433	0.35761	0.157926	1090	990	1570	0.908257	0.630573	1.44037
COG1758	DNA-directed RNA polymerase, subunit K/omega (RpoZ) (PDB:3LU0)	Transcription	RNA polymerase	1	0.230213	0.0318881	1197	1148	1856	0.959064	0.618534	1.55054
COG0452	Phosphopantothenoylcysteine synthetase/decarboxylase CoaBC (CoaBC) (PDB:3QJG)	Coenzyme transport and metabolism	Pantothenate/CoA biosynthesis	0.471976	0.230213	0.157926	1484	1233	1834	0.830863	0.672301	1.23585
COG1198	Primosomal protein N' (replication factor Y) - superfamily II helicase (PriA) (PDB:6DCR)	Replication, recombination and repair	NA	0.858008	0.0846393	0.0318881	1051	910	1858	0.865842	0.489774	1.76784
COG0223	Methionyl-tRNA formyltransferase (Fmt) (PDB:1FMT)	Translation, ribosomal structure and biogenesis	NA	0.230206	0.0846393	0.0547177	1461	1023	2004	0.700205	0.510479	1.37166
COG0820	Adenine C2-methylase RlmN of 23S rRNA A2503 and tRNA A37 (RlmN) (PDB:3RFA)	Translation, ribosomal structure and biogenesis	23S rRNA modification	0.858008	0.0846393	0.0318881	997	942	1721	0.944835	0.547356	1.72618
COG1162	Ribosome biogenesis GTPase RsgA (RsgA) (PDB:1T9H)	Translation, ribosomal structure and biogenesis	NA	0.471976	0.0846393	0.0318881	1025	811	1914	0.79122	0.42372	1.86732
COG0036	Pentose-5-phosphate-3-epimerase (Rpe) (PDB:1H1Y)	Carbohydrate transport and metabolism	Pentose phosphate pathway	0.954532	0.535774	0.0318881	1485	1709	2129	1.15084	0.802724	1.43367
COG1564	Thiamine pyrophosphokinase (ThiN) (PDB:1IG0)	Coenzyme transport and metabolism	Thiamine biosynthesis	0.0669678	0.535774	1	375	224	388	0.597333	0.57732	1.03467
COG0227	Ribosomal protein L28 (RpmB) (PDB:2JZ6)	Translation, ribosomal structure and biogenesis	Ribosome 50S subunit	0.858008	0.230213	0.0972635	1257	1142	1812	0.908512	0.630243	1.44153
COG0833	Amino acid permease (LysP)	Amino acid transport and metabolism	NA	0.0669678	0.230213	0.0318881	6514	3951	2676	0.60654	1.47646	0.410807
COG3706	Two-component response regulator, PleD family, consists of two REC domains and a diguanylate cyclase (GGDEF) domain (PleD) (PDB:1W25)	Signal transduction mechanisms!!!Transcription	NA	0.0669678	0.966234	0.0318881	33	317	376	9.60606	0.843085	11.3939
COG1461	Predicted kinase related to dihydroxyacetone kinase (YloV)	General function prediction only	NA	0.0669678	0.0846393	0.24905	170	62	273	0.364706	0.227106	1.60588
COG1760	L-serine deaminase (SdaA) (PDB:4RQO)	Amino acid transport and metabolism	NA	0.597056	0.966234	0.0318881	891	1516	1647	1.70146	0.920461	1.84848
COG4948	L-alanine-DL-glutamate epimerase or related enzyme of enolase superfamily (RspA) (PDB:1BKH)	Cell wall/membrane/envelope biogenesis!!!General function prediction only	Non-phosphorylated Entner-Doudoroff pathway	0.471976	0.680576	0.0318881	3036	4874	6351	1.6054	0.767438	2.0919
COG1200	RecG-like helicase (RecG) (PDB:1GM5)	Replication, recombination and repair	NA	0.954532	0.0846393	0.0318881	1052	983	1985	0.934411	0.495214	1.88688
COG0416	Acyl-ACP:phosphate acyltransferase (fatty acid/phospholipid biosynthesis) (PlsX) (PDB:2GK3) (PUBMED:18992246)	Lipid transport and metabolism	NA	0.954532	0.854857	0.482934	538	567	636	1.0539	0.891509	1.18216
COG0331	Malonyl CoA-acyl carrier protein transacylase (FabD) (PDB:1YXC)	Lipid transport and metabolism	Fatty acid biosynthesis	0.858008	0.535774	0.0318881	1416	1415	2035	0.999294	0.695332	1.43715
COG0236	Acyl carrier protein (AcpP) (PDB:1ACP)	Lipid transport and metabolism	Fatty acid biosynthesis	1	0.137954	0.0318881	1682	1945	3187	1.15636	0.610292	1.89477
COG0571	dsRNA-specific ribonuclease (Rnc) (PDB:1DI2)	Transcription	NA	0.597056	0.230213	0.482934	1412	1191	1546	0.843484	0.770375	1.0949
COG1196	Chromosome segregation ATPase Smc (Smc) (PDB:5XG3)	Cell cycle control, cell division, chromosome partitioning	NA	0.152301	0.35761	0.24905	2920	1988	2378	0.680822	0.835997	0.814384
COG0552	Signal recognition particle GTPase FtsY (FtsY) (PDB:4AK9)	Intracellular trafficking, secretion, and vesicular transport	NA	0.597056	0.0846393	0.0318881	1281	1083	1842	0.845433	0.587948	1.43794
COG2739	Predicted DNA-binding protein YlxM, UPF0122 family (YlxM) (PDB:1S7O)	Transcription	NA	0.0669678	0.35761	0.776139	93	41	87	0.44086	0.471264	0.935484
COG0541	Signal recognition particle GTPase (Ffh) (PDB:2V3C)	Intracellular trafficking, secretion, and vesicular transport	NA	0.471976	0.0846393	0.0972635	1333	1002	1851	0.751688	0.541329	1.3886
COG0228	Ribosomal protein S16 (RpsP) (PDB:4V4H)	Translation, ribosomal structure and biogenesis	Ribosome 30S subunit	0.0919184	0.0846393	0.0547177	1215	864	1537	0.711111	0.562134	1.26502
COG1837	Predicted RNA-binding protein YlqC, contains KH domain, UPF0109 family (YlqC)	General function prediction only	NA	0.0669678	0.0846393	0.0318881	408	217	781	0.531863	0.277849	1.91422
COG0806	Ribosomal 30S subunit maturation factor RimM, required for 16S rRNA processing (RimM) (PDB:2QGG)	Translation, ribosomal structure and biogenesis	16S rRNA modification	0.347158	0.0846393	0.0547177	964	699	1335	0.725104	0.523596	1.38485
COG0336	tRNA G37 N-methylase TrmD (TrmD) (PDB:1P9P)	Translation, ribosomal structure and biogenesis	tRNA modification	0.471976	0.0846393	0.0972635	1008	719	1377	0.713294	0.52215	1.36607
COG0335	Ribosomal protein L19 (RplS) (PDB:1VS6) (PUBMED:27941785)	Translation, ribosomal structure and biogenesis	Ribosome 50S subunit	0.597056	0.0846393	0.0547177	1018	843	1384	0.828094	0.609104	1.35953
COG0164	Ribonuclease HII (RnhB) (PDB:1EKE)	Replication, recombination and repair	NA	0.597056	0.0846393	0.0547177	1121	938	1456	0.836753	0.644231	1.29884
COG2257	Type III secretion system substrate exporter, FlhB-like (YlqH)	Intracellular trafficking, secretion, and vesicular transport	NA	0.0669678	0.137954	0.0547177	247	38	77	0.153846	0.493506	0.311741
COG0045	Succinyl-CoA synthetase, beta subunit (SucC) (PDB:1SCU)	Energy production and conversion	TCA cycle	0.954532	0.230213	0.0972635	1110	1100	1439	0.990991	0.76442	1.2964
COG0074	Succinyl-CoA synthetase, alpha subunit (SucD) (PDB:1CQI)	Energy production and conversion	TCA cycle	0.954532	0.680576	0.0972635	1505	1654	1952	1.099	0.847336	1.29701
COG0758	Predicted Rossmann fold nucleotide-binding protein DprA/Smf involved in DNA uptake (Smf) (PDB:3MAJ)	Replication, recombination and repair	NA	0.230206	0.0846393	0.0972635	1273	829	1967	0.651218	0.421454	1.54517
COG1206	Folate-dependent tRNA-U54 methylase TrmFO/GidA (TrmFO) (PUBMED:16027442)	Translation, ribosomal structure and biogenesis	tRNA modification	0.597056	0.680576	0.618049	148	195	164	1.31757	1.18902	1.10811
COG5405	ATP-dependent protease HslVU (ClpYQ), peptidase subunit (HslV) (PDB:5JI3)	Posttranslational modification, protein turnover, chaperones	NA	0.730433	0.966234	0.157926	552	756	844	1.36957	0.895735	1.52899
COG1220	ATP-dependent protease HslVU (ClpYQ), ATPase subunit HslU (HslU) (PDB:1DO0)	Posttranslational modification, protein turnover, chaperones	NA	0.471976	1	0.24905	527	866	785	1.64326	1.10318	1.48956
COG4465	GTP-sensing pleiotropic transcriptional regulator CodY (CodY) (PDB:2B0L)	Transcription	NA	0.471976	0.137954	0.618049	87	49	124	0.563218	0.395161	1.42529
COG1815	Flagellar basal body rod protein FlgB (FlgB)	Cell motility	NA	0.347158	0.137954	0.24905	605	405	795	0.669421	0.509434	1.31405
COG1558	Flagellar basal body rod protein FlgC (FlgC)	Cell motility	NA	0.152301	0.137954	0.35438	572	389	748	0.68007	0.520053	1.30769
COG1677	Flagellar hook-basal body complex protein FliE (FliE)	Cell motility	NA	0.230206	0.137954	0.24905	579	403	774	0.696028	0.520672	1.33679
COG1766	Flagellar biosynthesis/type III secretory pathway M-ring protein FliF/YscJ (FliF) (PDB:6SCN)	Cell motility!!!Intracellular trafficking, secretion, and vesicular transport	NA	0.347158	0.0846393	0.157926	575	389	858	0.676522	0.45338	1.49217
COG1536	Flagellar motor switch protein FliG (FliG) (PDB:4FHR)	Cell motility	NA	0.471976	0.0846393	0.0972635	592	421	901	0.711149	0.467259	1.52196
COG1317	Flagellar biosynthesis/type III secretory pathway protein FliH (FliH) (PDB:5B0O)	Cell motility!!!Intracellular trafficking, secretion, and vesicular transport	NA	0.347158	0.137954	0.776139	394	181	459	0.459391	0.394336	1.16497
COG1157	Flagellar biosynthesis/type III secretory pathway ATPase FliI (FliI) (PDB:5B0O)	Cell motility!!!Intracellular trafficking, secretion, and vesicular transport	NA	0.230206	0.0846393	0.157926	583	343	824	0.588336	0.416262	1.41338
COG2882	Flagellar biosynthesis chaperone FliJ (FliJ) (PDB:3AJW)	Cell motility	NA	0.152301	0.230213	0.924108	355	141	294	0.397183	0.479592	0.828169
COG3334	Flagellar motility protein MotE, a chaperone for MotC folding (MotE) (PUBMED:15101977)	Cell motility	NA	0.0669678	0.966234	0.0318881	23	59	74	2.56522	0.797297	3.21739
COG3144	Flagellar hook-length control protein FliK (FliK) (PDB:2RRL)	Cell motility	NA	0.0919184	0.137954	1	412	186	380	0.451456	0.489474	0.92233
COG1843	Flagellar hook-capping protein FlgD (FlgD) (PDB:6IEF)	Cell motility	NA	0.152301	0.0846393	0.24905	617	376	765	0.6094	0.491503	1.23987
COG4786	Flagellar basal body rod protein FlgG (FlgG) (PDB:6JZR)	Cell motility	NA	0.471976	0.680576	0.776139	413	259	330	0.627119	0.784848	0.799031
COG1582	Swarming motility protein SwrD (SwrD) (PUBMED:29061663)	Cell motility	NA	0.858008	0.137954	0.0547177	220	185	431	0.840909	0.429234	1.95909
COG1580	Flagellar basal body-associated protein FliL (FliL)	Cell motility	NA	0.230206	0.680576	0.618049	409	201	298	0.491443	0.674497	0.728606
COG1868	Flagellar motor switch protein FliM (FliM) (PDB:2HP7)	Cell motility	NA	0.152301	0.137954	0.35438	525	353	680	0.672381	0.519118	1.29524
COG2204	DNA-binding transcriptional response regulator, NtrC family, contains REC, AAA-type ATPase, and a Fis-type DNA-binding domains (AtoC) (PDB:1ZY2)	Signal transduction mechanisms	NA	0.954532	0.680576	0.0972635	2925	3334	4415	1.13983	0.755153	1.5094
COG3190	Flagellar biogenesis protein FliO (FliO)	Cell motility	NA	0.347158	0.230213	0.35438	633	430	791	0.679305	0.543616	1.24961
COG1338	Flagellar biosynthesis protein FliP (FliP) (PDB:5H72)	Cell motility	NA	0.152301	0.137954	0.35438	530	361	677	0.681132	0.533235	1.27736
COG1987	Flagellar biosynthesis protein FliQ (FliQ) (PDB:6F2D)	Cell motility	NA	0.347158	0.137954	0.157926	488	356	695	0.729508	0.51223	1.42418
COG1684	Flagellar biosynthesis protein FliR (FliR) (PDB:6S3R)	Cell motility	NA	0.471976	0.137954	0.35438	560	398	769	0.710714	0.517555	1.37321
COG1377	Flagellar biosynthesis protein FlhB (FlhB) (PDB:6S3L)	Cell motility	NA	0.152301	0.0846393	0.35438	632	403	850	0.637658	0.474118	1.34494
COG1298	Flagellar biosynthesis protein FlhA (FlhA) (PDB:6AI0)	Cell motility	NA	0.471976	0.137954	0.35438	563	404	697	0.717584	0.579627	1.23801
COG1419	Flagellar biosynthesis GTPase FlhF (FlhF) (PDB:3SYN)	Cell motility	NA	0.0919184	0.0846393	0.776139	324	94	258	0.290123	0.364341	0.796296
COG0455	MinD-like ATPase FlhG/YlxH, activator of the FlhF-type GTPase (FlhG) (PDB:1G3Q)	Cell cycle control, cell division, chromosome partitioning!!!Cell motility	NA	0.597056	0.0846393	0.0318881	323	274	738	0.848297	0.371274	2.28483
COG2201	Chemotaxis response regulator CheB, contains REC and protein-glutamate methylesterase domains (CheB) (PDB:1A2O)	Signal transduction mechanisms	NA	0.730433	0.137954	0.0972635	474	366	975	0.772152	0.375385	2.05696
COG0643	Chemotaxis protein histidine kinase CheA (CheA) (PDB:1B3Q)	Signal transduction mechanisms	NA	0.230206	0.137954	0.618049	491	266	637	0.541752	0.417582	1.29735
COG1776	Phosphoaspartate phosphatase CheC, specific for CheY-P (CheC) (PDB:2F9Z)	Signal transduction mechanisms	NA	0.0669678	1	0.0318881	76	29	28	0.381579	1.03571	0.368421
COG1871	Chemotaxis receptor (MCP) glutamine deamidase CheD (CheD) (PDB:2F9Z)	Signal transduction mechanisms	NA	0.597056	0.535774	0.0547177	73	108	163	1.47945	0.662577	2.23288
COG0590	tRNA(Arg) A34 adenosine deaminase TadA (TadA) (PDB:2A8N)	Translation, ribosomal structure and biogenesis	Pyrimidine salvagetRNA modification	0.0919184	0.0846393	0.24905	2396	1690	2834	0.705342	0.59633	1.1828
COG0052	Ribosomal protein S2 (RpsB) (PDB:4V4H)	Translation, ribosomal structure and biogenesis	Ribosome 30S subunit	0.347158	0.230213	0.24905	1564	1258	1840	0.804348	0.683696	1.17647
COG0264	Translation elongation factor EF-Ts (Tsf) (PDB:1EFU)	Translation, ribosomal structure and biogenesis	Translation factors	0.954532	0.0846393	0.0318881	999	941	1644	0.941942	0.572384	1.64565
COG0528	Uridylate kinase (PyrH) (PDB:2BND)	Nucleotide transport and metabolism	Pyrimidine biosynthesis	0.954532	0.0846393	0.0318881	990	906	1727	0.915152	0.524609	1.74444
COG0233	Ribosome recycling factor (Frr) (PDB:1DD5)	Translation, ribosomal structure and biogenesis	NA	0.858008	0.137954	0.0318881	1094	1010	1576	0.923218	0.640863	1.44059
COG0020	Undecaprenyl pyrophosphate synthase (UppS) (PDB:1X07)	Lipid transport and metabolism	NA	0.0919184	0.0846393	0.0318881	2135	1451	2903	0.679625	0.499828	1.35972
COG0575	CDP-diglyceride synthetase (CdsA) (PDB:4Q2E)	Lipid transport and metabolism	Phospholipid biosynthesis	0.597056	0.0846393	0.0318881	1228	1016	1759	0.827362	0.577601	1.43241
COG0743	1-deoxy-D-xylulose 5-phosphate reductoisomerase (Dxr) (PDB:1JVS)	Lipid transport and metabolism	Isoprenoid biosynthesis	0.858008	0.0846393	0.0318881	706	618	1227	0.875354	0.503667	1.73796
COG0750	Membrane-associated protease RseP, regulator of RpoE activity (RseP)	Posttranslational modification, protein turnover, chaperones!!!Transcription	NA	0.954532	0.0846393	0.0318881	987	871	1742	0.882472	0.5	1.76494
COG2176	DNA polymerase III, alpha subunit (gram-positive type) (PolC)	Replication, recombination and repair	NA	0.0669678	0.0846393	0.924108	529	185	737	0.349716	0.251018	1.39319
COG0779	Ribosome maturation factor RimP (RimP) (PDB:1IB8)	Translation, ribosomal structure and biogenesis	NA	0.858008	0.230213	0.0972635	645	530	1041	0.821705	0.509126	1.61395
COG0195	Transcription antitermination factor NusA, contains S1 and KH domains (NusA) (PDB:1HH2)	Transcription	NA	0.858008	0.0846393	0.0318881	982	893	2074	0.909369	0.430569	2.11202
COG2740	Nucleoid-associated protein YlxR, Predicted RNA-binding, DUF448 family (YlxR) (PDB:1G2R) (PUBMED:11679764;31118925)	General function prediction only	NA	0.471976	0.137954	0.0547177	148	193	517	1.30405	0.373308	3.49324
COG1358	Ribosomal protein L7Ae or related RNA K-turn-binding protein (Rpl7Ae) (PDB:4LCK)	Translation, ribosomal structure and biogenesis	Ribosome 50S subunit	0.152301	0.230213	0.0318881	1247	808	450	0.647955	1.79556	0.360866
COG0532	Translation initiation factor IF-2, a GTPase (InfB) (PDB:5ME0)	Translation, ribosomal structure and biogenesis	Translation factors	0.347158	0.230213	0.157926	1708	1302	2089	0.762295	0.623265	1.22307
COG1550	Stress-induced protein YlxP, DUF503 family (YlxP) (PDB:1J27) (PUBMED:15805528)	Function unknown	NA	0.0919184	0.0846393	0.0318881	4	1	247	0.25	0.00404858	61.75
COG0858	Ribosome-binding factor RbfA (RbfA) (PDB:1JOS)	Translation, ribosomal structure and biogenesis	NA	0.858008	0.0846393	0.0318881	1112	940	1809	0.845324	0.519624	1.6268
COG0130	tRNA U55 pseudouridine synthase TruB, may also work on U342 of tmRNA (TruB) (PDB:1K8W)	Translation, ribosomal structure and biogenesis	tRNA modification	0.471976	0.0846393	0.157926	1536	1190	1852	0.77474	0.642549	1.20573
COG0196	FAD synthase (RibF) (PDB:1MRZ)	Coenzyme transport and metabolism	Riboflavin/FAD biosynthesis	0.954532	0.0846393	0.0318881	1300	1168	1858	0.898462	0.628633	1.42923
COG0184	Ribosomal protein S15P/S13E (RpsO) (PDB:4V4H)	Translation, ribosomal structure and biogenesis	Ribosome 30S subunit	0.858008	0.535774	0.157926	1172	1143	1556	0.975256	0.734576	1.32765
COG1185	Polyribonucleotide nucleotidyltransferase (polynucleotide phosphorylase) (Pnp) (PDB:1E3P)	Translation, ribosomal structure and biogenesis	NA	0.954532	0.0846393	0.0318881	1026	930	1889	0.906433	0.492324	1.84113
COG0612	Predicted Zn-dependent peptidase, M16 family (PqqL) (PDB:6OFS)	General function prediction only	NA	0.347158	0.35761	1	2508	1987	2617	0.792265	0.759266	1.04346
COG5842	Dipicolinate synthase subunit A (sporulation protein SpoVFA) (DpaA) (PDB:2RIR) (PUBMED:8098035;8345520)	Cell cycle control, cell division, chromosome partitioning!!!Amino acid transport and metabolism	NA	0.0669678	0.0846393	0.776139	15	0	13	0	0	0.866667
COG5843	Dipicolinate synthase subunit B (sporulation protein SpoVFB) (DpaB) (PDB:3MCU) (PUBMED:8098035;8345520)	Cell cycle control, cell division, chromosome partitioning!!!Amino acid transport and metabolism	NA	0.0669678	0.0846393	0.618049	17	0	14	0	0	0.823529
COG0136	Aspartate-semialdehyde dehydrogenase (Asd) (PDB:1BRM)	Amino acid transport and metabolism	Lysine biosynthesis	1	0.535774	0.0318881	1366	1548	2188	1.13324	0.707495	1.60176
COG0329	4-hydroxy-tetrahydrodipicolinate synthase/N-acetylneuraminate lyase (DapA) (PDB:2R91) (PUBMED:27574185)	Amino acid transport and metabolism!!!Cell wall/membrane/envelope biogenesis	Lysine biosynthesis	0.858008	0.35761	0.0318881	3453	4193	6217	1.21431	0.674441	1.80046
COG1744	Lipoprotein Med, regulator of KinD/Spo0A, PBP1-ABC superfamily, includes NupN (Med) (PDB:2FQW) (PUBMED:21622736)	Signal transduction mechanisms	NA	0.0919184	0.0846393	0.24905	1434	789	2086	0.550209	0.378236	1.45467
COG3845	ABC-type guanosine uptake system NupNOPQ, ATPase component NupO (NupO) (PUBMED:21926227)	Nucleotide transport and metabolism	NA	0.230206	0.0846393	0.0318881	945	676	1458	0.715344	0.463649	1.54286
COG4603	ABC-type guanosine uptake system NupNOPQ, permease component NupP (NupP) (PUBMED:21926227)	Nucleotide transport and metabolism	NA	0.230206	0.0846393	0.0318881	928	636	1369	0.685345	0.464573	1.47522
COG1079	ABC-type guanosine uptake system NupNOPQ, permease subunit NupQ (NupQ) (PUBMED:21926227)	Nucleotide transport and metabolism	NA	0.230206	0.0846393	0.0318881	950	658	1370	0.692632	0.480292	1.44211
COG5918	Uncharacterized sporulation protein YmfJ, contains DUF3243 domain (YmfJ)	Cell cycle control, cell division, chromosome partitioning	NA	0.0669678	0.137954	0.618049	21	4	29	0.190476	0.137931	1.38095
COG1426	Cytoskeletal protein RodZ, contains Xre-like HTH and DUF4115 domains (RodZ) (PDB:3FYM)	Cell cycle control, cell division, chromosome partitioning	NA	0.730433	0.535774	0.618049	551	461	670	0.836661	0.68806	1.21597
COG0558	Phosphatidylglycerophosphate synthase (PgsA) (PDB:4MND)	Lipid transport and metabolism	Phospholipid biosynthesis	0.954532	0.0846393	0.0318881	1913	1686	2941	0.881338	0.573274	1.53738
COG0468	RecA/RadA recombinase (RecA) (PDB:1B22)	Replication, recombination and repair	NA	0.347158	0.0846393	0.24905	1791	1394	2095	0.778336	0.665394	1.16974
COG3944	Capsular polysaccharide biosynthesis protein YveK (YveK)	Cell wall/membrane/envelope biogenesis	NA	0.0669678	0.0846393	0.482934	56	6	37	0.107143	0.162162	0.660714
COG4464	Tyrosine-protein phosphatase YwqE (YwqE) (PDB:3QY6)	Signal transduction mechanisms	NA	0.597056	0.137954	0.0972635	77	50	169	0.649351	0.295858	2.19481
COG2244	Membrane protein involved in the export of O-antigen and teichoic acid (RfbX)	Cell wall/membrane/envelope biogenesis	NA	0.347158	0.0846393	0.0318881	1387	1034	2911	0.745494	0.355204	2.09877
COG3936	Membrane-bound acyltransferase YfiQ, involved in biofilm formation (YfiQ)	Carbohydrate transport and metabolism	NA	0.0669678	0.137954	0.157926	4	0	2	0	0	0.5
COG1692	2',3'- and 3',5'-cNMP phosphodiesterase YmdB, calcineurin family (YmdB) (PDB:2CV9) (PUBMED:24163345)	Signal transduction mechanisms	NA	0.0919184	0.680576	0.0972635	93	165	146	1.77419	1.13014	1.56989
COG2359	Stage V sporulation protein SpoVS, predicted DNA-binding, AlbA superfamily (SpoVS) (PDB:2EH1) (PUBMED:7559352;18562273)	Function unknown	NA	0.230206	0.137954	0.618049	15	4	21	0.266667	0.190476	1.4
COG1013	Pyruvate:ferredoxin oxidoreductase or related 2-oxoacid:ferredoxin oxidoreductase, beta subunit (PorB) (PDB:1B0P)	Energy production and conversion	Pyruvate oxidation	0.0669678	0.0846393	0.0318881	7	1	179	0.142857	0.00558659	25.5714
COG4200	Predicted lantabiotic-exporting membrane pepmease, EfiE/EfiG/ABC2 family (EfiE)	Defense mechanisms	NA	0.0669678	0.0846393	0.0547177	75	8	34	0.106667	0.235294	0.453333
COG1524	c-di-AMP phosphodiesterase AtaC or nucleotide pyrophosphatase, AlkP superfamily (AtaC) (PDB:1EI6) (PUBMED:32188788)	Signal transduction mechanisms	NA	0.0669678	0.0846393	0.618049	1602	605	1673	0.377653	0.361626	1.04432
COG4132	ABC-type uncharacterized transport system, permease component	General function prediction only	NA	0.230206	0.230213	0.776139	384	227	403	0.591146	0.563275	1.04948
COG4550	Cell fate regulator YmcA, YheA/YmcA/DUF963 family (controls sporulation, competence, biofilm development) (YmcA) (PDB:6PRH) (PUBMED:23490197)	Signal transduction mechanisms	NA	0.0669678	0.535774	0.924108	99	41	96	0.414141	0.427083	0.969697
COG5880	Spore coat protein CotE (CotE) (PUBMED:10559171;11737650)	Cell cycle control, cell division, chromosome partitioning	NA	0.230206	0.230213	0.618049	17	6	21	0.352941	0.285714	1.23529
COG0249	DNA mismatch repair ATPase MutS (MutS) (PDB:1E3M)	Replication, recombination and repair	NA	0.0669678	1	0.35438	2461	1706	1776	0.693214	0.960586	0.721658
COG0323	DNA mismatch repair ATPase MutL (MutL) (PDB:1B62)	Replication, recombination and repair	NA	0.347158	0.966234	0.618049	1742	1412	1447	0.810563	0.975812	0.830654
COG0554	Glycerol kinase (GlpK) (PDB:2ZF5)	Energy production and conversion	NA	1	0.535774	0.0318881	1322	1414	2085	1.06959	0.678177	1.57716
COG0578	Glycerol-3-phosphate dehydrogenase (GlpA) (PDB:2RGH)	Energy production and conversion	Isoprenoid biosynthesis	0.858008	0.137954	0.0318881	1446	1682	2587	1.16321	0.650174	1.78907
COG0324	tRNA A37 N6-isopentenylltransferase MiaA (MiaA) (PDB:2ZM5)	Translation, ribosomal structure and biogenesis	tRNA modification	0.597056	0.0846393	0.0547177	1302	1070	1731	0.821813	0.61814	1.32949
COG1923	sRNA-binding regulator protein Hfq (Hfq) (PDB:1HK9)	Signal transduction mechanisms	NA	0.954532	1	0.24905	437	575	538	1.31579	1.06877	1.23112
COG2038	NaMN:DMB phosphoribosyltransferase (CobT) (PDB:1D0S)	Coenzyme transport and metabolism	Cobalamine/B12 biosynthesis	0.0919184	0.680576	0.0318881	235	538	627	2.28936	0.858054	2.66809
COG4100	Cystathionine beta-lyase family protein involved in aluminum resistance (YnbB) (PDB:3FD0)	Inorganic ion transport and metabolism!!!General function prediction only	NA	0.0919184	0.35761	0.618049	17	4	13	0.235294	0.307692	0.764706
COG0174	Glutamine synthetase (GlnA) (PDB:1F1H)	Amino acid transport and metabolism	Glutamine biosynthesis	0.954532	0.230213	0.0318881	1892	2248	3324	1.18816	0.676294	1.75687
COG5879	Spore coat protein CotD (CotD) (PUBMED:2821284)	Cell cycle control, cell division, chromosome partitioning	NA	0.0753705	0.0855165	0.35438	3	0	6	0	0	2
COG4114	Ferric iron reductase protein FhuF, involved in iron transport (FhuF)	Inorganic ion transport and metabolism	NA	0.0669678	0.854857	0.0318881	39	305	170	7.82051	1.79412	4.35897
COG3314	Spore dipicolinate transporter SpoVV/YjiH/YlbJ, contains nucleoside recognition GATE domain (SpoVV) (PUBMED:28945739)	Cell cycle control, cell division, chromosome partitioning!!!Amino acid transport and metabolism	NA	0.0669678	0.966234	0.0318881	41	268	152	6.53659	1.76316	3.70732
COG5373	Uncharacterized membrane protein	Function unknown	NA	0.597056	0.535774	0.0318881	175	414	521	2.36571	0.794626	2.97714
COG4726	Type IV pilus assembly protein PilX (PilX)	Cell motility!!!Extracellular structures	NA	0.152301	1	0.0318881	33	137	117	4.15152	1.17094	3.54545
COG2720	Vancomycin resistance protein YoaR (function unknown), contains peptidoglycan-binding and VanW domains (YoaR)	Defense mechanisms	NA	0.0919184	0.0846393	0.0972635	97	40	191	0.412371	0.209424	1.96907
COG2805	Type IV pilus assembly protein PilT, pilus retraction ATPase (PilT) (PDB:5FL3)	Cell motility!!!Extracellular structures	NA	0.0919184	0.35761	0.0318881	163	525	705	3.22086	0.744681	4.32515
COG4972	Type IV pilus assembly protein, ATPase PilM (PilM) (PDB:2YCH)	Cell motility!!!Extracellular structures	NA	0.0919184	0.966234	0.0318881	148	564	545	3.81081	1.03486	3.68243
COG1989	Prepilin signal peptidase PulO (type II secretory pathway) or related peptidase (PulO)	Cell motility!!!Intracellular trafficking, secretion, and vesicular transport	NA	0.858008	0.680576	0.0318881	512	902	1181	1.76172	0.76376	2.30664
COG2071	Gamma-glutamyl-gamma-aminobutyrate hydrolase PuuD (putrescine degradation), contains GATase1-like domain (PuuD) (PDB:1L9X)	Amino acid transport and metabolism	NA	0.730433	0.966234	0.0972635	504	672	826	1.33333	0.813559	1.63889
COG4977	Transcriptional regulator GlxA, contains an amidase domain and an AraC-type DNA-binding HTH domain (GlxA)	Transcription	NA	0.858008	0.854857	0.0972635	2306	3100	3430	1.34432	0.90379	1.48742
COG4224	Uncharacterized conserved protein YnzC, UPF0291/DUF896 family (YnzC) (PDB:2HEP)	Function unknown	NA	0.0669678	0.35761	0.776139	103	39	101	0.378641	0.386139	0.980583
COG0021	Transketolase (TktA) (PDB:1AY0)	Carbohydrate transport and metabolism	Pentose phosphate pathway	0.730433	0.854857	0.0318881	1270	1671	2004	1.31575	0.833832	1.57795
COG4758	Membrane protein LiaF, inhibitor of the LiaRS two-component envelope stress sensory system (LiaF) (PUBMED:16816187;23279150)	Signal transduction mechanisms	NA	0.0669678	0.0846393	0.924108	103	44	105	0.427184	0.419048	1.01942
COG1842	Phage shock protein A (PspA) (PDB:4WHE)	Transcription!!!Signal transduction mechanisms	NA	0.858008	0.0846393	0.0318881	603	573	1453	0.950249	0.394357	2.40962
COG3763	Uncharacterized conserved protein YneF, UPF0154 family (YneF)	Function unknown	NA	0.0919184	0.230213	0.924108	76	36	101	0.473684	0.356436	1.32895
COG1854	S-ribosylhomocysteine lyase LuxS, autoinducer biosynthesis (LuxS) (PDB:5E68)	Signal transduction mechanisms	NA	0.730433	0.230213	0.0547177	478	413	911	0.864017	0.453348	1.90586
COG0183	Acetyl-CoA acetyltransferase (PaaJ) (PDB:1AFW)	Lipid transport and metabolism	Fatty acid biosynthesis	0.597056	0.137954	0.35438	6638	4881	8220	0.735312	0.593796	1.23832
COG5652	VanZ-like family protein (function unknown) (VanZ)	Function unknown	NA	0.858008	0.680576	1	70	58	70	0.828571	0.828571	1
COG0667	Pyridoxal reductase PdxI or related oxidoreductase, aldo/keto reductase family (PdxI) (PDB:1LQA) (PUBMED:32253339)	Coenzyme transport and metabolism!!!General function prediction only	NA	1	0.0846393	0.0318881	5300	5732	8880	1.08151	0.645495	1.67547
COG1015	Phosphopentomutase (DeoB) (PDB:3UN2)	Carbohydrate transport and metabolism	NA	0.471976	1	0.0547177	145	322	290	2.22069	1.11034	2
COG0213	Thymidine phosphorylase (DeoA) (PDB:1AZY)	Nucleotide transport and metabolism	Pyrimidine salvage	0.858008	0.0846393	0.0318881	530	610	1269	1.15094	0.480693	2.39434
COG5815	Stage II sporulation protein SpoIIAA (antagonist of anti-sigma F factor) (SpoIIAA) (PDB:1BUZ) (PUBMED:6088674;1629150;8358793;7751305;9560229)	Cell cycle control, cell division, chromosome partitioning!!!Signal transduction mechanisms	NA	0.0669678	0.0846393	0.618049	29	4	24	0.137931	0.166667	0.827586
COG2172	Anti-sigma regulatory factor (Ser/Thr protein kinase) (RsbW) (PDB:1TIL)	Signal transduction mechanisms	NA	0.0669678	0.0846393	0.0972635	325	156	833	0.48	0.187275	2.56308
COG5812	Sporulation sigma factor SigF (forespore-specific, SpoIIAC) (SigF) (PUBMED:8759874;21037003)	Cell cycle control, cell division, chromosome partitioning!!!Transcription	NA	0.0919184	0.535774	0.776139	15	5	10	0.333333	0.5	0.666667
COG5840	Stage V sporulation protein SpoVAF, subunit of dipicolinate uptake complex, GerA superfamily (SpoVAF) (PUBMED:7934829;1368705)	Cell cycle control, cell division, chromosome partitioning!!!Amino acid transport and metabolism	NA	0.0919184	0.137954	0.618049	14	4	20	0.285714	0.2	1.42857
COG1547	Predicted metal-dependent hydrolase (YpuF) (PDB:2CWY)	Function unknown	NA	0.0919184	0.137954	0.924108	17	6	22	0.352941	0.272727	1.29412
COG1354	Chromatin segregation and condensation protein Rec8/ScpA/Scc1, kleisin family (ScpA) (PDB:3W6J)	Replication, recombination and repair	NA	0.230206	0.0846393	0.0318881	849	551	1339	0.648999	0.411501	1.57715
COG1386	Chromosome segregation and condensation protein ScpB (ScpB) (PDB:1T6S)	Transcription	NA	0.152301	0.0846393	0.0318881	860	555	1373	0.645349	0.404224	1.59651
COG1333	Cytochrome c biogenesis protein ResB (ResB)	Energy production and conversion!!!Posttranslational modification, protein turnover, chaperones	NA	0.0669678	0.0846393	0.35438	879	302	1030	0.343572	0.293204	1.17179
COG3601	Riboflavin transporter FmnP (FmnP) (PDB:3P5N)	Coenzyme transport and metabolism	NA	0.0919184	0.230213	0.924108	64	31	90	0.484375	0.344444	1.40625
COG0733	Na+-dependent transporter, SNF family (YocR) (PDB:2A65)	General function prediction only	NA	0.0919184	0.0846393	0.0547177	402	189	746	0.470149	0.253351	1.85572
COG1366	Anti-anti-sigma regulatory factor (antagonist of anti-sigma factor) (SpoIIAA) (PDB:1AUZ)	Signal transduction mechanisms	NA	0.152301	0.0846393	0.0547177	404	260	1413	0.643564	0.184006	3.49752
COG2208	Phosphoserine phosphatase RsbU, regulator of sigma subunit (RsbU) (PDB:5UCG)	Signal transduction mechanisms!!!Transcription	NA	0.152301	0.0846393	0.0318881	171	108	963	0.631579	0.11215	5.63158
COG0754	Glutathionylspermidine synthase, CHAP domain (Gsp) (PDB:2IO7)	Amino acid transport and metabolism	NA	0.152301	1	0.0318881	241	720	688	2.98755	1.04651	2.85477
COG2606	Cys-tRNA(Pro) deacylase, prolyl-tRNA editing enzyme YbaK/EbsC (EbsC) (PDB:1DBU)	Translation, ribosomal structure and biogenesis	NA	0.954532	0.230213	0.0318881	1920	1814	2918	0.944792	0.621659	1.51979
COG4176	ABC-type proline/glycine betaine transport system, permease component (ProW)	Amino acid transport and metabolism	NA	1	0.854857	0.24905	856	949	1099	1.10864	0.863512	1.28388
COG4175	ABC-type proline/glycine betaine transport system, ATPase component (ProV)	Amino acid transport and metabolism	NA	0.730433	0.854857	0.924108	1224	1070	1290	0.874183	0.829457	1.05392
COG0807	GTP cyclohydrolase II (RibA) (PDB:2BZ0)	Coenzyme transport and metabolism	Riboflavin/FAD biosynthesis	1	0.854857	1	710	675	769	0.950704	0.877763	1.0831
COG0665	Glycine/D-amino acid oxidase (deaminating) (DadA) (PDB:3AWI)	Amino acid transport and metabolism	NA	0.471976	0.137954	0.776139	7105	5042	7372	0.709641	0.683939	1.03758
COG2320	GrpB domain, predicted nucleotidyltransferase, UPF0157 family (GrpB) (PDB:6N39)	General function prediction only	NA	0.471976	0.35761	0.35438	675	458	856	0.678519	0.535047	1.26815
COG1683	Uncharacterized conserved protein YbbK, DUF523 family (YbbK)	Function unknown	NA	0.858008	0.854857	0.35438	231	273	345	1.18182	0.791304	1.49351
COG3963	Phosphatidylethanolamine N-methyltransferase	Lipid transport and metabolism	NA	0.597056	0.35761	0.157926	103	129	163	1.25243	0.791411	1.58252
COG0586	Membrane integrity protein DedA, putative transporter, DedA/Tvp38 family (DedA) (PUBMED:24312110;25917916)	Cell wall/membrane/envelope biogenesis	NA	1	0.137954	0.0318881	2629	3029	5213	1.15215	0.581047	1.98288
COG1284	Uncharacterized membrane-anchored protein YitT, contains DUF161 and DUF2179 domains (YitT) (PDB:3HLU)	Function unknown	NA	0.230206	0.535774	0.776139	627	379	597	0.604466	0.634841	0.952153
COG1802	DNA-binding transcriptional regulator, GntR family (GntR) (PDB:3FMS)	Transcription	NA	0.597056	0.230213	0.35438	7889	6050	9461	0.766891	0.639467	1.19926
COG4682	Uncharacterized membrane protein YiaA (YiaA)	Function unknown	NA	0.230206	0.854857	0.0318881	167	424	454	2.53892	0.933921	2.71856
COG1853	FMN reductase RutF, DIM6/NTAB family (RutF) (PDB:1EJE)	Energy production and conversion	Pyrimidine degradation	0.730433	0.680576	0.776139	3590	2930	3793	0.816156	0.772476	1.05655
COG3739	Uncharacterized membrane protein YoaT, DUF817 family (YoaT)	Function unknown	NA	0.230206	0.137954	0.482934	288	148	337	0.513889	0.439169	1.17014
COG4851	Uncharacterized conserved protein involved in sex pheromone biosynthesis (CamS) (PDB:2QX2)	General function prediction only	NA	0.0669678	0.230213	1	39	18	61	0.461538	0.295082	1.5641
COG3689	Uncharacterized membrane protein YcgQ, UPF0703/DUF1980 family (YcgQ)	Function unknown	NA	0.230206	0.0846393	0.157926	318	185	645	0.581761	0.286822	2.0283
COG0701	Uncharacterized membrane protein YraQ, UPF0718 family (YraQ)	Function unknown	NA	0.471976	0.35761	0.0318881	360	572	1013	1.58889	0.564659	2.81389
COG3037	Ascorbate-specific PTS system IIC component UlaA (UlaA) (PDB:4RP8)	Carbohydrate transport and metabolism	NA	0.0919184	0.966234	0.0318881	246	1401	887	5.69512	1.57948	3.60569
COG3414	Phosphotransferase system, galactitol-specific IIB component (SgaB) (PDB:5GQS)	Carbohydrate transport and metabolism	NA	0.0919184	0.966234	0.0318881	360	2022	1213	5.61667	1.66694	3.36944
COG1762	Phosphotransferase system mannitol/fructose-specific IIA domain (Ntr-type) (PtsN) (PDB:2OQ3)	Carbohydrate transport and metabolism!!!Signal transduction mechanisms	NA	0.0919184	1	0.0318881	717	2871	1936	4.00418	1.48295	2.70014
COG1236	RNA processing exonuclease, beta-lactamase fold, Cft2 family (YSH1) (PDB:2DKF)	Translation, ribosomal structure and biogenesis	NA	0.858008	0.535774	1	441	344	464	0.780045	0.741379	1.05215
COG0501	Zn-dependent protease with chaperone function (HtpX) (PDB:2YPT)	Posttranslational modification, protein turnover, chaperones	NA	0.858008	0.680576	0.482934	1721	1647	2042	0.957002	0.806562	1.18652
COG2315	Predicted DNA-binding protein with double-wing structural motif, MmcQ/YjbR family (MmcQ) (PDB:2A1V) (PUBMED:17266124)	Transcription	NA	0.858008	0.535774	0.0318881	576	845	1225	1.46701	0.689796	2.12674
COG3860	Uncharacterized conserved protein, DUF2087 family	Function unknown	NA	0.0669678	0.0846393	0.618049	108	29	157	0.268519	0.184713	1.4537
COG3180	Uncharacterized membrane protein AbrB, regulator of aidB expression (AbrB)	General function prediction only	NA	0.597056	0.966234	0.35438	298	404	420	1.3557	0.961905	1.4094
COG1246	N-acetylglutamate synthase or related acetyltransferase, GNAT family (ArgA) (PDB:2R98)	Amino acid transport and metabolism	Arginine biosynthesis	1	0.137954	0.0318881	2059	2484	3821	1.20641	0.650092	1.85576
COG4722	Phage-related protein YomH (YomH) (PDB:2X8K)	Mobilome: prophages, transposons	NA	0.0729756	0.0846393	0.0972635	12	0	4	0	0	0.333333
COG2268	Uncharacterized membrane protein YqiK, contains Band7/PHB/SPFH domain (YqiK) (PDB:1WIN)	Function unknown	NA	0.0669678	0.0846393	0.0318881	795	329	1218	0.413836	0.270115	1.53208
COG0623	Enoyl-[acyl-carrier-protein] reductase FabI (FabI) (PDB:1C14)	Lipid transport and metabolism	Fatty acid biosynthesis	0.347158	0.854857	0.0547177	359	638	677	1.77716	0.942393	1.88579
COG1141	Ferredoxin (Fer) (PDB:1IQZ)	Energy production and conversion	NA	0.0669678	0.0846393	0.0318881	232	85	355	0.366379	0.239437	1.53017
COG4955	Uncharacterized conserved protein YpbB, contains C-terminal HTH domain (YpbB)	Function unknown	NA	0.0669678	0.230213	0.924108	71	25	71	0.352113	0.352113	1
COG1408	Predicted phosphohydrolase, MPP superfamily (YaeI)	General function prediction only	NA	0.0669678	0.0846393	0.0547177	937	373	1309	0.398079	0.28495	1.39701
COG0252	L-asparaginase/archaeal Glu-tRNAGln amidotransferase subunit D (AnsA) (PDB:1ZQ1)	Translation, ribosomal structure and biogenesis!!!Amino acid transport and metabolism	NA	0.597056	0.35761	0.924108	1385	1104	1521	0.797112	0.725838	1.09819
COG2339	Membrane proteinase PrsW, cleaves anti-sigma factor RsiW, M82 family (PrsW)	Signal transduction mechanisms	NA	0.730433	0.35761	0.0318881	280	259	526	0.925	0.492395	1.87857
COG5914	Spore germination protein YpeB, HAD superfamily, activates cortex-lytic enzyme SleB (YpeB)	Cell cycle control, cell division, chromosome partitioning	NA	0.0669678	0.0846393	0.35438	15	2	23	0.133333	0.0869565	1.53333
COG5581	Cyclic di-GMP-binding flagellar brake protein FlgZ/YcgR, contains PilZNR(YcgR) and PilZ domains (YcgR) (PDB:5Y6F)	Cell motility	NA	0.954532	1	0.482934	284	384	353	1.35211	1.08782	1.24296
COG0283	Cytidylate kinase (Cmk) (PDB:3R20) (PUBMED:19111750;25691594;28928205)	Nucleotide transport and metabolism	NA	0.858008	0.0846393	0.0318881	864	754	1666	0.872685	0.452581	1.92824
COG0539	Ribosomal protein S1 (RpsA) (PDB:4NNH)	Translation, ribosomal structure and biogenesis	Ribosome 30S subunit	0.230206	0.0846393	0.24905	1578	1144	1863	0.724968	0.614063	1.18061
COG1160	Double Era-like domain GTPase Der (Der) (PDB:1MKY)	Translation, ribosomal structure and biogenesis	NA	0.858008	0.0846393	0.0318881	989	936	1873	0.946411	0.499733	1.89383
COG0240	Glycerol-3-phosphate dehydrogenase (GpsA) (PDB:1EVY)	Energy production and conversion	Isoprenoid biosynthesis	0.230206	0.0846393	0.776139	1754	1184	1949	0.675029	0.607491	1.11117
COG5831	Stage IV sporulation protein SpoIVA, required for spore cortex formation and coat assembly (SpoIVA) (PUBMED:19775244;23267091)	Cell cycle control, cell division, chromosome partitioning	NA	0.0669678	0.137954	0.618049	18	4	27	0.222222	0.148148	1.5
COG0776	Bacterial nucleoid DNA-binding protein IHF-alpha (HimA) (PDB:1B8Z)	Replication, recombination and repair	NA	1	0.35761	0.0318881	2115	2383	3673	1.12671	0.648788	1.73664
COG0302	GTP cyclohydrolase I (FolE) (PDB:1A8R) (PUBMED:19767425;30692671)	Coenzyme transport and metabolism	Folate biosynthesis	0.954532	0.0846393	0.0318881	1053	999	1701	0.948718	0.587302	1.61538
COG0105	Nucleoside diphosphate kinase (Ndk) (PDB:1B4S)	Nucleotide transport and metabolism	Pyrimidine biosynthesis	0.597056	0.0846393	0.0318881	1203	980	1681	0.81463	0.582986	1.39734
COG1352	Methylase of chemotaxis methyl-accepting proteins (CheR) (PDB:1AF7)	Signal transduction mechanisms	NA	0.347158	0.137954	0.24905	519	337	829	0.649326	0.406514	1.5973
COG0082	Chorismate synthase (AroC) (PDB:1Q1L)	Amino acid transport and metabolism	Aromatic amino acid biosynthesis	0.597056	0.0846393	0.0318881	1210	978	1927	0.808264	0.507525	1.59256
COG0337	3-dehydroquinate synthetase (AroB) (PDB:3ZOK)	Amino acid transport and metabolism	Aromatic amino acid biosynthesis	0.730433	0.0846393	0.0547177	1209	986	1716	0.81555	0.574592	1.41935
COG4401	Chorismate mutase AroH (AroH) (PDB:1COM)	Amino acid transport and metabolism	Aromatic amino acid biosynthesis	0.152301	0.0846393	0.0318881	20	9	160	0.45	0.05625	8
COG0287	Prephenate dehydrogenase (TyrA) (PDB:2F1K)	Amino acid transport and metabolism	Aromatic amino acid biosynthesis	0.152301	0.0846393	0.24905	1127	720	1465	0.638864	0.491468	1.29991
COG0128	5-enolpyruvylshikimate-3-phosphate synthase (AroA) (PDB:4N3P)	Amino acid transport and metabolism	Aromatic amino acid biosynthesis	0.597056	0.0846393	0.0318881	952	757	1589	0.795168	0.4764	1.66912
COG5582	Uncharacterized conserved protein YpiB, UPF0302 family (YpiB)	Function unknown	NA	0.0919184	0.966234	0.0972635	41	18	22	0.439024	0.818182	0.536585
COG0723	Rieske Fe-S protein (QcrA/PetC) (PDB:5CXM) (PUBMED:27663073)	Energy production and conversion	NA	0.230206	0.137954	0.924108	1079	695	1101	0.644115	0.631244	1.02039
COG1290	Cytochrome b subunit of the bc complex (QcrB/PetB) (PDB:1VF5)	Energy production and conversion	NA	0.152301	0.0846393	0.618049	830	476	934	0.573494	0.509636	1.1253
COG4347	Uncharacterized membrane protein YpjA (YpjA)	Function unknown	NA	0.0753705	0.230213	0.482934	16	3	13	0.1875	0.230769	0.8125
COG2738	Zn-dependent membrane protease YugP (YugP)	Posttranslational modification, protein turnover, chaperones	NA	0.0669678	0.0846393	0.776139	197	48	167	0.243655	0.287425	0.847716
COG1803	Methylglyoxal synthase (MgsA) (PDB:1S8A) (PUBMED:9665712)	Carbohydrate transport and metabolism	NA	0.858008	0.680576	0.924108	501	489	562	0.976048	0.870107	1.12176
COG0617	tRNA nucleotidyltransferase/poly(A) polymerase (PcnB) (PDB:3WFR)	Translation, ribosomal structure and biogenesis	tRNA modification	0.858008	0.137954	0.0547177	1762	1606	2582	0.911464	0.621998	1.46538
COG4709	Uncharacterized membrane protein	Function unknown	NA	0.471976	0.137954	0.157926	160	110	286	0.6875	0.384615	1.7875
COG0413	Ketopantoate hydroxymethyltransferase (PanB) (PDB:3VAV)	Coenzyme transport and metabolism	Pantothenate/CoA biosynthesis	0.730433	0.0846393	0.0318881	1216	1045	1832	0.859375	0.570415	1.50658
COG0414	Panthothenate synthetase (PanC) (PDB:1DIN) (PUBMED:17968677)	Coenzyme transport and metabolism	Pantothenate/CoA biosynthesis	0.858008	0.0846393	0.0318881	1138	1032	1618	0.906854	0.637824	1.42179
COG0853	Aspartate 1-decarboxylase (PanD) (PDB:1AW8)	Coenzyme transport and metabolism	Pantothenate/CoA biosynthesis	0.858008	0.137954	0.0318881	514	490	1079	0.953307	0.454124	2.09922
COG2936	Predicted acyl esterase (PDB:1JU3)	General function prediction only	NA	0.347158	0.230213	0.35438	692	488	841	0.705202	0.580262	1.21532
COG2513	2-Methylisocitrate lyase and related enzymes, PEP mutase family (PrpB) (PDB:1XG3)	Carbohydrate transport and metabolism	NA	0.0919184	0.0846393	0.24905	1497	726	1993	0.48497	0.364275	1.33133
COG2155	Uncharacterized membrane protein YuzA, DUF378 family (YuzA)	Function unknown	NA	0.0669678	0.230213	0.0547177	144	25	63	0.173611	0.396825	0.4375
COG0493	NADPH-dependent glutamate synthase beta chain or related oxidoreductase (GltD) (PDB:1H7X)	Amino acid transport and metabolism!!!General function prediction only	Glutamine biosynthesis	0.471976	0.0846393	0.0547177	1982	1692	3192	0.853683	0.530075	1.61049
COG1953	Cytosine/uracil/thiamine/allantoin permease (FUI1) (PDB:2JLN)	Nucleotide transport and metabolism!!!Coenzyme transport and metabolism	NA	0.954532	0.0846393	0.0318881	1436	1299	653	0.904596	1.98928	0.454735
COG1496	Copper oxidase (laccase) domain (YfiH) (PDB:1RV9)	Inorganic ion transport and metabolism	NA	0.858008	0.854857	0.0972635	496	742	851	1.49597	0.871915	1.71573
COG5438	Uncharacterized membrane protein	Function unknown	NA	0.0669678	0.0846393	0.482934	319	73	409	0.22884	0.178484	1.28213
COG0307	Riboflavin synthase alpha chain (RibC) (PDB:1I8D)	Coenzyme transport and metabolism	Riboflavin/FAD biosynthesis	0.471976	0.230213	0.157926	1192	912	1536	0.765101	0.59375	1.28859
COG0108	3,4-dihydroxy-2-butanone 4-phosphate synthase (RibB) (PDB:1G57)	Coenzyme transport and metabolism	Riboflavin/FAD biosynthesis	1	0.535774	0.0547177	371	407	573	1.09704	0.710297	1.54447
COG0054	6,7-dimethyl-8-ribityllumazine synthase (Riboflavin synthase beta chain) (RibE) (PDB:1C2Y)	Coenzyme transport and metabolism	Riboflavin/FAD biosynthesis	0.230206	0.137954	0.24905	1651	1140	1868	0.690491	0.610278	1.13144
COG2235	Arginine deiminase (ArcA) (PDB:2A9G)	Amino acid transport and metabolism	NA	0.347158	0.137954	0.0547177	140	107	326	0.764286	0.328221	2.32857
COG3403	Uncharacterized conserved protein YcgG, contains conserved FPC and CPF motifs (YcgG) (PUBMED:23055930)	Function unknown	NA	0.0729756	0.137954	0.0318881	5	0	2	0	0	0.4
COG2249	Putative NADPH-quinone reductase (modulator of drug activity B) (MdaB) (PDB:1D4A)	General function prediction only	NA	0.0919184	0.966234	0.0318881	758	2456	2532	3.24011	0.969984	3.34037
COG0549	Carbamate kinase (ArcC) (PDB:2E9Y)	Amino acid transport and metabolism	NA	0.347158	0.854857	0.0318881	242	732	667	3.02479	1.09745	2.7562
COG5353	Uncharacterized conserved protein YpmB, contains C-terminal PepSY domain (YpmB) (PDB:2GU3)	Function unknown	NA	0.0669678	0.0846393	0.924108	102	34	110	0.333333	0.309091	1.07843
COG0017	Aspartyl/asparaginyl-tRNA synthetase (AsnS) (PDB:3KFU)	Translation, ribosomal structure and biogenesis	Aminoacyl-tRNA synthetases	0.230206	0.966234	0.482934	1449	1202	1217	0.829538	0.987675	0.83989
COG0177	Endonuclease III (Nth) (PDB:4UOB)	Replication, recombination and repair	NA	0.858008	0.0846393	0.0318881	1066	961	1871	0.901501	0.513629	1.75516
COG1205	ATP-dependent helicase YprA, contains C-terminal metal-binding DUF1998 domain (YprA)	Replication, recombination and repair	NA	0.152301	0.35761	0.35438	425	316	578	0.743529	0.546713	1.36
COG3359	Uncharacterized conserved protein YprB, contains RNaseH-like and TPR domains (YprB)	General function prediction only	NA	0.347158	0.0846393	0.0318881	130	82	265	0.630769	0.309434	2.03846
COG0116	23S rRNA G2445 N2-methylase RlmL (RlmL) (PDB:3V97) (PUBMED:22362734)	Translation, ribosomal structure and biogenesis	23S rRNA modification	0.0669678	0.0846393	0.924108	431	112	393	0.259861	0.284987	0.911833
COG1199	Rad3-related DNA helicase DinG (DinG) (PDB:5H8W)	Replication, recombination and repair	NA	0.954532	0.966234	0.924108	1391	1344	1443	0.966211	0.931393	1.03738
COG3920	Two-component sensor histidine kinase, HisKA and HATPase domains (PDB:4R39)	Signal transduction mechanisms	NA	0.347158	0.0846393	0.0318881	449	345	1087	0.768374	0.317387	2.42094
COG3707	Two-component response regulator, AmiR/NasT family, consists of REC and RNA-binding antiterminator (ANTAR) domains (AmiR) (PDB:1QO0) (PUBMED:16936038)	Signal transduction mechanisms!!!Transcription	NA	0.597056	0.0846393	0.0318881	815	668	1916	0.819632	0.348643	2.35092
COG3192	Ethanolamine transporter EutH, required for ethanolamine utilization at low pH (EutH) (PUBMED:15466042)	Amino acid transport and metabolism	NA	0.0919184	1	0.0318881	66	307	258	4.65152	1.18992	3.90909
COG4810	Ethanolamine utilization protein EutS, microcompartment shell protein (EutS) (PDB:3IA0)	Amino acid transport and metabolism	NA	0.0669678	0.966234	0.0318881	43	552	424	12.8372	1.30189	9.86047
COG4917	Ethanolamine utilization protein EutP, contains a P-loop NTPase domain (EutP)	Amino acid transport and metabolism	NA	0.0669678	0.966234	0.0318881	41	563	433	13.7317	1.30023	10.561
COG4819	Ethanolamine utilization protein EutA, possible chaperonin (EutA)	Amino acid transport and metabolism	NA	0.0669678	1	0.0318881	25	308	245	12.32	1.25714	9.8
COG4303	Ethanolamine ammonia-lyase, large subunit (EutB) (PDB:3ABO)	Amino acid transport and metabolism	NA	0.0669678	0.966234	0.0318881	36	606	438	16.8333	1.38356	12.1667
COG4302	Ethanolamine ammonia-lyase, small subunit (EutC) (PDB:5YSN)	Amino acid transport and metabolism	NA	0.0669678	1	0.0318881	38	631	473	16.6053	1.33404	12.4474
COG4816	Ethanolamine utilization protein EutL, microcompartment shell protein (EutL) (PDB:3GFH)	Amino acid transport and metabolism	NA	0.0669678	0.966234	0.0318881	35	592	435	16.9143	1.36092	12.4286
COG2317	Zn-dependent carboxypeptidase, M32 family (YpwA) (PDB:1K9X)	Posttranslational modification, protein turnover, chaperones	NA	0.0919184	1	0.0318881	53	299	228	5.64151	1.3114	4.30189
COG1406	Chemotaxis protein CheX, a CheY~P-specific phosphatase (CheX) (PDB:3H2D)	Cell motility	NA	0.347158	0.0846393	0.0318881	39	21	203	0.538462	0.103448	5.20513
COG2039	Pyrrolidone-carboxylate peptidase (N-terminal pyroglutamyl peptidase) (Pcp) (PDB:1AUG)	Posttranslational modification, protein turnover, chaperones	NA	0.230206	0.966234	0.0318881	179	484	483	2.70391	1.00207	2.69832
COG2049	5-oxoprolinase subunit B/Allophanate hydrolase subunit 1 (PxpB) (PDB:2KWA) (PUBMED:28830929)	Amino acid transport and metabolism	NA	1	0.680576	0.618049	424	425	573	1.00236	0.74171	1.35142
COG1984	5-oxoprolinase subunit C/Allophanate hydrolase subunit 2 (PxpC) (PDB:3MML) (PUBMED:28830929)	Amino acid transport and metabolism	NA	1	0.680576	0.618049	413	422	604	1.02179	0.698675	1.46247
COG1540	5-oxoprolinase subunit A (PxpA) (PDB:1V6T) (PUBMED:28830929)	Amino acid transport and metabolism	NA	0.730433	0.137954	0.0972635	831	753	1470	0.906137	0.512245	1.76895
COG2897	3-mercaptopyruvate sulfurtransferase SseA, contains two rhodanese domains (SseA) (PDB:1BOH)	Inorganic ion transport and metabolism	NA	0.858008	0.0846393	0.0318881	1558	1652	2886	1.06033	0.572419	1.85237
COG0281	Malic enzyme (SfcA) (PDB:1DO8)	Energy production and conversion	Urea cycle	0.858008	0.230213	0.0547177	519	563	1007	1.08478	0.559086	1.94027
COG0152	Phosphoribosylaminoimidazole-succinocarboxamide synthase (PurC) (PDB:1A48)	Nucleotide transport and metabolism	Purine biosynthesis	0.597056	0.0846393	0.157926	1421	1060	1720	0.745954	0.616279	1.21042
COG1671	Uncharacterized conserved protein YaiI, UPF0178 family (YaiI)	Function unknown	NA	0.954532	0.854857	0.482934	432	574	558	1.3287	1.02867	1.29167
COG3048	D-serine dehydratase (DsdA) (PDB:3R0Z)	Amino acid transport and metabolism	NA	0.858008	0.854857	0.924108	462	436	423	0.943723	1.03073	0.915584
COG1988	Membrane-bound metal-dependent hydrolase YbcI, DUF457 family (YbcI)	General function prediction only	NA	0.858008	0.854857	0.0972635	314	511	514	1.62739	0.994163	1.63694
COG1562	Phytoene/squalene synthetase (ERG9) (PDB:3WEK)	Lipid transport and metabolism	NA	0.0919184	0.0846393	0.618049	1357	807	1538	0.594694	0.524707	1.13338
COG5146	Pantothenate kinase (PanK) (PDB:5E26)	Coenzyme transport and metabolism	Pantothenate/CoA biosynthesis	0.0669678	0.230213	0.0318881	295	161	70	0.545763	2.3	0.237288
COG0328	Ribonuclease HI (RnhA) (PDB:1LAW)	Replication, recombination and repair	NA	0.152301	0.0846393	0.0972635	1465	1026	1874	0.700341	0.547492	1.27918
COG3318	Uncharacterized conserved protein YecA, UPF0149 family, contains C-terminal Zn-binding SEC-C motif (YecA)	Function unknown	NA	0.597056	0.966234	0.0318881	159	315	317	1.98113	0.993691	1.99371
COG0783	DNA-binding ferritin-like protein (oxidative damage protectant) (Dps) (PDB:1DPS)	Inorganic ion transport and metabolism!!!Defense mechanisms	NA	0.730433	0.0846393	0.0318881	1176	968	2294	0.823129	0.42197	1.95068
COG5583	Uncharacterized conserved protein YezD	Function unknown	NA	0.0669678	0.854857	0.24905	9	18	29	2	0.62069	3.22222
COG2759	Formyltetrahydrofolate synthetase (MIS1) (PDB:1EG7)	Nucleotide transport and metabolism	NA	0.0669678	0.680576	0.0318881	734	361	280	0.491826	1.28929	0.381471
COG0146	N-methylhydantoinase B/oxoprolinase/acetone carboxylase, alpha subunit (HyuB) (PDB:5L9W)	Amino acid transport and metabolism!!!Secondary metabolites biosynthesis, transport and catabolism	NA	0.347158	0.137954	0.35438	398	227	536	0.570352	0.423507	1.34673
COG1297	Predicted oligopeptide transporter, OPT family (OPT)	General function prediction only	NA	0.0669678	0.680576	0.157926	387	255	266	0.658915	0.958647	0.687339
COG1418	HD superfamily phosphodieaserase, includes HD domain of RNase Y (RnaY) (PDB:3DTO) (PUBMED:19779461)	Translation, ribosomal structure and biogenesis!!!General function prediction only	NA	0.0669678	0.0846393	1	766	341	1092	0.44517	0.312271	1.42559
COG1413	HEAT repeat (HEAT) (PDB:1OYZ)	General function prediction only	NA	0.0669678	0.0846393	0.924108	858	302	829	0.351981	0.364294	0.9662
COG0014	Gamma-glutamyl phosphate reductase (ProA) (PDB:4GHK)	Amino acid transport and metabolism	Proline biosynthesis	0.597056	0.0846393	0.0318881	1177	1060	1699	0.900595	0.623896	1.4435
COG0263	Glutamate 5-kinase (ProB) (PDB:2W21)	Amino acid transport and metabolism	Proline biosynthesis	0.597056	0.0846393	0.0972635	1350	1058	1841	0.783704	0.574688	1.3637
COG4152	ABC-type uncharacterized transport system, ATPase component (YhaQ)	General function prediction only	NA	0.0669678	0.0846393	0.0318881	853	387	1511	0.453693	0.256122	1.7714
COG1668	ABC-type Na+ efflux pump, permease component NatB (NatB)	Energy production and conversion!!!Inorganic ion transport and metabolism	NA	0.0669678	0.0846393	0.0318881	718	361	1401	0.502786	0.257673	1.95125
COG2962	Membrane protein RarD, contains two EamA domains, drug/metabolite transporter family (RarD) (PUBMED:26335199)	General function prediction only	NA	0.597056	0.0846393	0.0318881	1241	966	2085	0.778405	0.463309	1.6801
COG1556	L-lactate utilization protein LutC, contains LUD domain (LutC) (PDB:2G40)	Energy production and conversion	NA	0.0669678	0.0846393	0.0318881	163	32	331	0.196319	0.0966767	2.03067
COG1139	L-lactate utilization protein LutB, contains a ferredoxin-type domain (LutB)	Energy production and conversion	NA	0.0669678	0.0846393	0.0318881	91	40	317	0.43956	0.126183	3.48352
COG0247	Fe-S cluster-containing oxidoreductase, includes glycolate oxidase subunit GlcF (GlpC)	Energy production and conversion	NA	0.858008	0.137954	0.0547177	637	571	1107	0.896389	0.515808	1.73783
COG4846	Cytochrome c biogenesis protein CcdC (CcdC)	Energy production and conversion!!!Posttranslational modification, protein turnover, chaperones	NA	0.0729756	0.0846393	0.924108	15	0	17	0	0	1.13333
COG2015	Alkyl sulfatase BDS1 and related hydrolases, metallo-beta-lactamase superfamily (BDS1) (PDB:2CFU)	Secondary metabolites biosynthesis, transport and catabolism	NA	0.0669678	0.966234	0.0318881	104	641	613	6.16346	1.04568	5.89423
COG2252	Xanthine/guanine/uracil/vitamin C permease GhxP/GhxQ, nucleobase:cation symporter 2 ( NCS2) family (NCS2) (PUBMED:24169576;24214977)	Nucleotide transport and metabolism	NA	0.954532	0.535774	0.0318881	1253	1636	2400	1.30567	0.681667	1.9154
COG5455	Periplasmic regulator RcnB of Ni and Co efflux (RcnB) (PDB:2L1S)	Inorganic ion transport and metabolism	NA	0.0669678	1	0.0318881	68	723	569	10.6324	1.27065	8.36765
COG3831	WGR domain, predicted DNA-binding domain in MolR (WGR) (PDB:2CR9)	Transcription	NA	0.0669678	0.966234	0.0318881	102	650	633	6.37255	1.02686	6.20588
COG3552	Uncharacterized protein CoxE, contains von Willebrand factor type A (vWA) domain (CoxE)	Function unknown	NA	0.0669678	0.854857	0.0318881	12	266	307	22.1667	0.86645	25.5833
COG4808	Uncharacterized lipoprotein YehR, DUF1307 family (YehR) (PDB:2JOE)	Function unknown	NA	0.152301	0.966234	0.0318881	179	630	458	3.51955	1.37555	2.55866
COG4807	Uncharacterized conserved protein YehS, DUF1456 family (YehS)	Function unknown	NA	0.152301	0.854857	0.0318881	141	432	486	3.06383	0.888889	3.44681
COG1174	ABC-type proline/glycine betaine transport system, permease component (OpuBB)	Amino acid transport and metabolism	NA	0.471976	0.535774	0.0318881	1314	2134	2995	1.62405	0.712521	2.2793
COG1732	Periplasmic glycine betaine/choline-binding (lipo)protein of an ABC-type transport system (osmoprotectant binding protein) (OsmF) (PDB:4WEP)	Cell wall/membrane/envelope biogenesis	NA	0.471976	0.535774	0.0318881	620	1046	1456	1.6871	0.718407	2.34839
COG2723	Beta-glucosidase/6-phospho-beta-glucosidase/beta-galactosidase (BglB) (PDB:4HZ6)	Carbohydrate transport and metabolism	NA	0.347158	0.854857	0.0318881	2358	4168	4627	1.7676	0.9008	1.96226
COG3711	Transcriptional antiterminator (BglG) (PDB:1AUU)	Transcription	NA	0.471976	0.966234	0.157926	629	1232	969	1.95866	1.27141	1.54054
COG0042	tRNA-dihydrouridine synthase (DusA) (PDB:1VHN)	Translation, ribosomal structure and biogenesis	tRNA modification	0.954532	0.854857	0.35438	2700	2591	3035	0.95963	0.853707	1.12407
COG0625	Glutathione S-transferase (GstA) (PDB:1A0F)	Posttranslational modification, protein turnover, chaperones	NA	0.858008	1	0.776139	5844	7480	6167	1.27995	1.21291	1.05527
COG3435	Gentisate 1,2-dioxygenase (PDB:3BU7)	Secondary metabolites biosynthesis, transport and catabolism	NA	0.858008	0.680576	0.482934	399	357	450	0.894737	0.793333	1.12782
COG2949	Uncharacterized periplasmic protein SanA, affects membrane permeability for vancomycin (SanA)	Cell wall/membrane/envelope biogenesis	NA	1	0.535774	0.0318881	256	325	543	1.26953	0.598527	2.12109
COG4380	Uncharacterized conserved protein, DUF799 domain (PDB:4HRV)	Function unknown	NA	0.0669678	0.966234	0.0318881	15	259	157	17.2667	1.64968	10.4667
COG4259	Uncharacterized conserved protein, DUF4810 domain	Function unknown	NA	0.0669678	0.966234	0.0318881	14	261	167	18.6429	1.56287	11.9286
COG1462	Curli biogenesis system outer membrane secretion channel CsgG (CsgG) (PDB:3X2R) (PUBMED:24417346)	Cell wall/membrane/envelope biogenesis	NA	0.0669678	1	0.0318881	39	389	317	9.97436	1.22713	8.12821
COG4211	ABC-type glucose/galactose transport system, permease component (MglC)	Carbohydrate transport and metabolism	NA	0.0669678	0.854857	0.0318881	15	270	154	18	1.75325	10.2667
COG1129	ABC-type sugar transport system, ATPase component (MglA)	Carbohydrate transport and metabolism	NA	0.152301	0.854857	0.0318881	2754	6753	8196	2.45207	0.823939	2.97603
COG1879	ABC-type sugar transport system, periplasmic component, contains N-terminal xre family HTH domain (RbsB) (PDB:1BA2)	Carbohydrate transport and metabolism	NA	0.0919184	0.966234	0.0318881	2185	5987	6469	2.74005	0.925491	2.96064
COG0627	S-formylglutathione hydrolase FrmB (FrmB) (PDB:1DQY)	Defense mechanisms	NA	0.597056	0.137954	0.0972635	1061	874	1332	0.823751	0.656156	1.25542
COG4771	Outer membrane receptor for ferrienterochelin and colicins (FepA) (PDB:2HDF) (PUBMED:16468998)	Inorganic ion transport and metabolism	NA	1	0.535774	0.0318881	3847	4923	7912	1.2797	0.622219	2.05667
COG2855	Uncharacterized membrane protein YadS, UPF0324 family (YeiH)	Function unknown	NA	0.597056	0.137954	0.0972635	913	729	1580	0.798467	0.461392	1.73056
COG1105	1-phosphofructokinase or 6-phosphofructokinase II (FruK) (PDB:2ABQ)	Carbohydrate transport and metabolism	NA	0.347158	0.680576	0.0318881	591	1251	1748	2.11675	0.715675	2.9577
COG0246	Mannitol-1-phosphate/altronate dehydrogenases (MtlD) (PDB:1LJ8)	Carbohydrate transport and metabolism	NA	0.0919184	1	0.0318881	727	2631	2501	3.61898	1.05198	3.44017
COG4174	ABC-type microcin C transport system, permease component YejB (YejB) (PUBMED:17873039)	Secondary metabolites biosynthesis, transport and catabolism	NA	0.0669678	0.854857	0.0318881	26	479	304	18.4231	1.57566	11.6923
COG4239	ABC-type microcin C transport system, permease component YejE (YejE)	Secondary metabolites biosynthesis, transport and catabolism	NA	0.0669678	0.854857	0.0318881	24	440	303	18.3333	1.45215	12.625
COG4172	ABC-type microcin C transport system, duplicated ATPase component YejF (YejF) (PUBMED:17873039)	Secondary metabolites biosynthesis, transport and catabolism	NA	0.858008	0.966234	0.157926	477	602	629	1.26205	0.957075	1.31866
COG1061	Superfamily II DNA or RNA helicase (SSL2) (PDB:6JDE)	Transcription!!!Replication, recombination and repair	NA	0.152301	0.0846393	0.0318881	2159	1542	3013	0.71422	0.511782	1.39555
COG3082	Uncharacterized conserved protein YejL, UPF0352 family (YejL) (PDB:2JPQ)	Function unknown	NA	0.0919184	1	0.0318881	48	301	230	6.27083	1.3087	4.79167
COG3083	Periplasmic protein PbgA/YejM, regulator of the LPS biosynthesis, AlkP superfamily (YejM) (PDB:5I5D) (PUBMED:31611279;32291302;32540932)	Cell wall/membrane/envelope biogenesis!!!Signal transduction mechanisms	NA	0.0919184	1	0.0318881	65	372	326	5.72308	1.1411	5.01538
COG4574	Serine protease inhibitor ecotin (Eco) (PDB:1SLU)	Posttranslational modification, protein turnover, chaperones	NA	0.471976	0.680576	0.0318881	151	318	345	2.10596	0.921739	2.28477
COG0579	L-2-hydroxyglutarate oxidase LhgO (LhgO) (PDB:3DME)	Carbohydrate transport and metabolism	NA	0.858008	0.137954	0.0318881	1115	1233	1976	1.10583	0.623988	1.7722
COG4615	ABC-type siderophore export system, fused ATPase and permease components (PvdE)	Inorganic ion transport and metabolism	NA	0.0669678	1	0.0318881	18	309	226	17.1667	1.36726	12.5556
COG3145	Alkylated DNA repair dioxygenase AlkB (AlkB) (PDB:3KHC)	Replication, recombination and repair	NA	0.954532	0.535774	0.0318881	610	696	912	1.14098	0.763158	1.49508
COG3203	Outer membrane porin OmpC/OmpF/PhoE (OmpC) (PDB:1PHO)	Cell wall/membrane/envelope biogenesis	NA	0.954532	0.966234	1	1707	1976	1714	1.15759	1.15286	1.0041
COG0633	Ferredoxin (Fdx) (PDB:1KRH)	Energy production and conversion	NA	0.858008	1	0.618049	1428	1238	1173	0.866947	1.05541	0.821429
[truncated: 3,236 more rows]

## Sheet: Supplementary Data S8
Sample	Medium	Sample_Type	Density	Survival	Individual_Weight	Total_Weight	Conversion	X_0_fit	X_max_fit	u_max_fit	Y	m	NGE_max
[truncated: 71 more rows]
